# Supplementary material for: Seasonal Shifts in Bacterial and Fungal Microbiomes of Leaves and Associated Leaf-Mining Larvae Reveal Persistence of Core Taxa Regardless of Diet
Source: Microbiol Spectr. 2023 Jan 11;11(1):e03160-22. doi: 10.1128/spectrum.03160-22 (PMC9927363; doi:10.1128/spectrum.03160-22)
Supplement: Supplemental file 2 — Supplemental material. Download spectrum.03160-22-s0002.xlsx, XLSX file, 0.04 MB [file spectrum.03160-22-s0002.xlsx]

## Sheet: contaminant bacterial ASVs
ASV	SampleType	Kingdom	Phyllum	Classis	Order	Family	Genus	Species	No. of reads	No. reads in NC
013d88e5114f523e33b5522da66d2e61	larva	Bacteria							37	6
017d60cf4c1065ea08b1f5b7336dbda2	leaf	Bacteria							914	5022
0328593bd96ce437af08150b873c850c	leaf	Bacteria							502	168
03a0982e8f0eb9b9dd069b15326a83d6	larva	Bacteria							1703	5704
050f3b7cae06a4aea316c5cfa56598f8	larva	Bacteria							236	675
050f3b7cae06a4aea316c5cfa56598f8	leaf	Bacteria							65	12
052cc37e2684ca26841b25dee1118e0f	leaf	Bacteria							2763	357
0618ec9596ec6157a450fa1781be557e	leaf	Bacteria							319	132
06f8698f59d916ee5d056ec2e8b11efd	larva	Bacteria	Fusobacteriota	Fusobacteriia	Fusobacteriales	Fusobacteriaceae	Fusobacterium	Fusobacterium_periodonticum	5	28
07783222a08f70e62d02434c3d91696d	leaf	Bacteria							4117	4160
07aaa14e9a49ea954bcdc57a06e88e7e	larva	Bacteria	Firmicutes	Bacilli	Staphylococcales	Staphylococcaceae	Auricoccus-Abyssicoccus	Auricoccus_indicus	6	45
07f9ac21146440f422fc1aed0fe5a5a4	leaf	Bacteria	Proteobacteria	Gammaproteobacteria	Burkholderiales	Oxalobacteraceae	Massilia		6467	782
0a209825b2a8b51660fb6b2a8966d8ba	larva	Bacteria	Proteobacteria	Alphaproteobacteria	Rickettsiales	Rickettsiaceae	Rickettsia		338	5
0aa2ddea79bde35759291f4bae8fa0d6	leaf	Bacteria							12	21
0b04121e9186476165e657b89092477c	larva	Bacteria	Proteobacteria	Alphaproteobacteria	Rhizobiales	Rhizobiaceae			13	30
0bd723ae01a9a9cca8745130a8fee8f1	leaf	Bacteria							17	7
0c7ff6485a533a3e68ffbf59bd1006af	larva	Unassigned							26	4
0f56f44af611231dd466927fc161e54f	leaf	Bacteria	Proteobacteria	Gammaproteobacteria	Pseudomonadales	Moraxellaceae			18	13
0f91119fbe4fffdb19deff9d143d94d7	larva	Bacteria							1039	8562
11004c4826b81231348229929a1cc3e0	leaf	Bacteria	Firmicutes	Bacilli	Bacillales	Bacillaceae			4158	43107
134122ae917a9dcdec68414d8dd187f6	leaf	Bacteria							36	108
13df19550a20c521540454074daa2437	leaf	Bacteria	Actinobacteriota	Actinobacteria	Micrococcales	Micrococcaceae	Rothia		108	66
14583e1f508550b6231c70723a01cca9	leaf	Bacteria	Proteobacteria	Alphaproteobacteria	Sphingomonadales	Sphingomonadaceae			4180	1650
150c5e349b993a49329649db76de1a5e	leaf	Bacteria	Bacteroidota	Bacteroidia	Chitinophagales	Chitinophagaceae	Pseudoflavitalea		544	144
156f736f188449fcdfcf4cd378f8c498	larva	Bacteria	Firmicutes	Bacilli	Bacillales				17	17
15cb9b41071854cdd3a7d371120bec6d	larva	Bacteria							6	9
18ee355aa74337ccd78cd3057fbbfc03	larva	Bacteria							12	10
195df73b398e9592ff66b605dd7c1c87	leaf	Bacteria							46	80
19dd21932ca49b1453a452326085be9d	larva	Unassigned							9	6
1a2545407e8041790b2d25dadaf07685	leaf	Bacteria							19976	5565
1a5e6034d13596cdc38797bcef0f4e53	larva	Bacteria							2	2
1b7bbe8a56783056d5f0bce741362d5b	leaf	Bacteria							23	3
1bad30e47eb08c3d2dbb533021d732d9	larva	Unassigned							18	18
1c03f00d7d276c5068f9e3f0eaf9d125	larva	Bacteria	Proteobacteria	Alphaproteobacteria	Sphingomonadales	Sphingomonadaceae	Sphingomonas		29	10
1c0d0a2b79a21782e33219a241864963	leaf	Bacteria							421	20
1c613bb388a7cec3436e183d809f5764	leaf	Bacteria	Proteobacteria	Alphaproteobacteria	Rhizobiales	Beijerinckiaceae	Methylobacterium-Methylorubrum	Methylobacterium_pseudosasicola	473	44
205a44df9fba24dcdd2a82136d84ba5c	leaf	Bacteria	Actinobacteriota	Actinobacteria	Micrococcales	Microbacteriaceae			49	52
20bd7d7b928e0b14904fb9bdf0660e51	leaf	Bacteria	Proteobacteria	Gammaproteobacteria					216	14
2127cac5c01a2c1e5c3b235445cf760f	leaf	Bacteria							608	48
212a4e7a9fad1c649e883c1106e60f92	larva	Bacteria							45	50
21db709ecf02f8b207ba817f310ffd02	larva	Bacteria							314	649
21db709ecf02f8b207ba817f310ffd02	leaf	Bacteria							1607	378
230938a275559a0406b913d5a5aefb58	larva	Bacteria	Proteobacteria	Alphaproteobacteria	Rhizobiales	Xanthobacteraceae	Bradyrhizobium		16	105
230938a275559a0406b913d5a5aefb58	leaf	Bacteria	Proteobacteria	Alphaproteobacteria	Rhizobiales	Xanthobacteraceae	Bradyrhizobium		19	62
2681678e137977614f67272bc47d5d6b	larva	Bacteria							62	104
2681678e137977614f67272bc47d5d6b	leaf	Bacteria							8	30
26dc8275134b743f8bb30c563d4022d1	larva	Bacteria							22	32
27657c332caa6749e2500a7094f0a961	larva	Bacteria							213	996
27de88dd024bf067f610017d4d68f16b	larva	Bacteria							5	26
2af74ebacce606f88d78dc288a4723f5	leaf	Bacteria	Firmicutes	Bacilli	Lactobacillales	Streptococcaceae	Streptococcus		10	46
2cc390b64015c311c9691fde99701315	larva	Bacteria	Firmicutes	Bacilli	Bacillales	Bacillaceae			526	3292
2cf2a9b3b30dcba1555cafc001d494ae	leaf	Bacteria	Proteobacteria	Gammaproteobacteria	Enterobacterales				593	36
31905ef4924c7ec0f28233207bca4187	larva	Bacteria							23	15
31925fa0b238878361c0270fd873c5e8	leaf	Bacteria							676	5604
352831723781f0be958f7e6c50813d97	larva	Bacteria							6	12
3582d0f9ac924c86eda35bd338f91606	larva	Unassigned							6	21
3bb27c6155a6bed10fcee85be260510f	larva	Bacteria							24	16
3be12fc63f547ffe60a991676f997d78	leaf	Bacteria							13	39
3d6577816a8c5ce62089f56c492da377	larva	Bacteria	Firmicutes	Bacilli	Bacillales	Bacillaceae	Bacillus	Bacillus_krulwichiae	693	5691
3d6577816a8c5ce62089f56c492da377	leaf	Bacteria	Firmicutes	Bacilli	Bacillales	Bacillaceae	Bacillus	Bacillus_krulwichiae	55	316
4114134c9088531263c1d4d3578acee1	larva	Bacteria							18	14
4114134c9088531263c1d4d3578acee1	leaf	Bacteria							10	11
426adf715eb266d6ed0d0d18f2b264e0	leaf	Bacteria	Proteobacteria	Gammaproteobacteria	Burkholderiales	Hydrogenophilaceae	Hydrogenophilus	Hydrogenophilus_thermoluteolus	56	19
453314851bab1e0e1773b077b43c13c8	larva	Unassigned							70	2
4668ee9689bfadfdc31774b32d0faa31	larva	Bacteria	Proteobacteria	Gammaproteobacteria	Pasteurellales	Pasteurellaceae	Actinobacillus		67	104
48960d754e06335334170c7d482a4eb2	larva	Bacteria	Bacteroidota	Bacteroidia	Flavobacteriales	Weeksellaceae			3	109
48960d754e06335334170c7d482a4eb2	leaf	Bacteria	Bacteroidota	Bacteroidia	Flavobacteriales	Weeksellaceae			64	69
48df8da0548e358b3b0b4f4242c1c2f5	leaf	Bacteria	Proteobacteria	Alphaproteobacteria	Rhizobiales	Beijerinckiaceae	Microvirga		315	6
498f81e7949e96ea094339d4d0cb33cc	leaf	Bacteria	Proteobacteria	Gammaproteobacteria	Pseudomonadales	Moraxellaceae	Enhydrobacter	Moraxella_osloensis	11	25
4a0fa3631c1f02ddabb3c8c27a19342a	leaf	Bacteria							507	80
4aa583cb555c845b1df53e849247dd65	larva	Bacteria	Bacteroidota	Bacteroidia	Flavobacteriales	Weeksellaceae	Chryseobacterium		25	10
4c8ac657c9250beabdeab880dbcc64c5	leaf	Unassigned							321	320
4cbe95090f10fdc785833df87e9b94d1	larva	Bacteria	Firmicutes	Bacilli	Staphylococcales	Staphylococcaceae	Staphylococcus		201	313
4dba4840e742820705c97dd03018cf1d	larva	Unassigned							28	13
50ecd233ca2fded1b0cb7a55923b8e87	leaf	Bacteria	Proteobacteria	Alphaproteobacteria	Rickettsiales	Anaplasmataceae	Wolbachia	Wolbachia_sp.	10553	1311
5430c9f3c1b9bcafceafba74fa2e809a	larva	Bacteria	Actinobacteriota	Actinobacteria	Corynebacteriales	Nocardiaceae	Rhodococcus		48	104
5b415c904fb3d5d0549cf98a9e0d6f23	larva	Bacteria	Proteobacteria	Alphaproteobacteria	Acetobacterales	Acetobacteraceae	Roseomonas		4	14
5d206af24ed8898a933fb44bffd3b9a1	larva	Bacteria							21	6
612eca3c87a3aa2e4bc9ceb9f4cd7fa3	larva	Bacteria							21	15
61d859e306f474009b91532d52851266	leaf	Bacteria	Firmicutes	Bacilli	Bacillales	Bacillaceae	Bacillus		97	168
62c1c0d71ea64a0c3e5a5f73dde00694	larva	Bacteria							2	2
62f18056f196c32760f355a2242275db	larva	Bacteria							162	8
650f641304063eb3c9b961519d730f1d	larva	Bacteria	Proteobacteria	Alphaproteobacteria	Rhodobacterales	Rhodobacteraceae			6	7
65b1334e82fe7018d5d44a62948378e4	larva	Bacteria	Proteobacteria	Alphaproteobacteria	Rhizobiales	Beijerinckiaceae	Methylobacterium-Methylorubrum	Methylobacterium_radiotolerans	129	671
65b1334e82fe7018d5d44a62948378e4	leaf	Bacteria	Proteobacteria	Alphaproteobacteria	Rhizobiales	Beijerinckiaceae	Methylobacterium-Methylorubrum	Methylobacterium_radiotolerans	39	200
67a93d7b0b41f2dbf45576025209ed6e	leaf	Bacteria	Firmicutes	Bacilli	Lactobacillales	Lactobacillaceae	Lactobacillus		18	4
6a762f4f8446cfb7e14340789a1c31e2	leaf	Bacteria	Firmicutes	Bacilli	Bacillales	Bacillaceae			13	12
6ad38b2d4d5d21bdf15371dcc6bad6b2	leaf	Bacteria	Proteobacteria	Gammaproteobacteria	Burkholderiales	Rhodocyclaceae	Candidatus_Accumulibacter		85	42
6bfd766de96c890642aa3ed4bf14489e	leaf	Bacteria							85	45
6d30ce3328bac16a1c6976c1a75e0bce	larva	Bacteria							41	78
6e0b959fdc35d78b736693b884d05f06	larva	Bacteria	Proteobacteria	Gammaproteobacteria	Enterobacterales	Enterobacteriaceae	Escherichia-Shigella		310	168
7004f198e5e2dd97402b3131709413e4	leaf	Bacteria							607	28
7058706b3fe4bb66a5bc4b61bce040b0	larva	Bacteria	Bacteroidota	Bacteroidia	Cytophagales	Hymenobacteraceae	Hymenobacter		47	36
70e2eb18cf39001dcdfddcdcc7276903	larva	Bacteria							114	45
72204bd37bbe6990eba5864a9df7795b	larva	Bacteria							14	16
74128cae301e016da03b39e51b480ac8	larva	Bacteria	Proteobacteria	Alphaproteobacteria	Rhizobiales	Rhizobiaceae	Ochrobactrum		6	7
7469d41fd666092409c3fd9a9f419adc	leaf	Bacteria	Actinobacteriota	Actinobacteria	Micrococcales	Micrococcaceae	Micrococcus		17	124
76efa47cfef112360243a7c7d64c3cb7	larva	Bacteria	Actinobacteriota	Actinobacteria	Corynebacteriales	Nocardiaceae			26	102
772d97127d5254a0418248052fa22b13	leaf	Bacteria							51292	7035
794e5899afb743ed8e32947005cc1f7a	larva	Bacteria							8	14
7b2f53a1d1bd62a43cb440d6cd0aec42	leaf	Bacteria							38	7
7d63b999d71b80ba71557f12abab555c	leaf	Bacteria	Proteobacteria	Gammaproteobacteria	Aeromonadales	JI49D030	JI49D030	uncultured_Aeromonas	79	220
7da20eb9388d6b59748de63c5a7f8f76	larva	Bacteria							68	80
7db09f8f9ad6605624ab956d1b4d6ccf	larva	Bacteria	Firmicutes	Bacilli	Bacillales	Bacillaceae			2035	15566
7db09f8f9ad6605624ab956d1b4d6ccf	leaf	Bacteria	Firmicutes	Bacilli	Bacillales	Bacillaceae			3006	48553
8050df87eb47c5fcd1c0352de2617f20	larva	Bacteria	Bacteroidota	Bacteroidia	Flavobacteriales	Weeksellaceae	Chryseobacterium	Chryseobacterium_taklimakanense	48	45
80a047f6949ded9d8f9aaa268d0d38a3	leaf	Bacteria	Proteobacteria	Alphaproteobacteria	Rhizobiales	Beijerinckiaceae	Methylobacterium-Methylorubrum	Methylobacterium_currus	4	12
81a2462bf0637da7e1f5d10611567ecb	larva	Bacteria							77	18
827c28a200cfc0f31362804509de3061	larva	Bacteria	Firmicutes	Bacilli	Staphylococcales	Staphylococcaceae	Staphylococcus		92	60
83b87fd091a1228a405917b331fe8900	leaf	Bacteria							3476	2544
84a9c6c336bbed46aa4a4f4804888d0b	leaf	Bacteria	Proteobacteria	Alphaproteobacteria	Rhizobiales	Beijerinckiaceae	Methylobacterium-Methylorubrum		348	26
86f0a893f78aafc83d2508d97f645d96	leaf	Bacteria							796	639
8894d8ba2895c49c2e29c119fa98891e	leaf	Bacteria							23	8
88f8586303b63086eb02438ea918c613	larva	Bacteria							10	8
8a5ffdb23be34dbbab51a9d6b71392a2	larva	Bacteria	Proteobacteria	Gammaproteobacteria	Pseudomonadales	Pseudomonadaceae	Pseudomonas		1553	5518
8bc8b251a0ece40eb33705f0af5b6bf0	leaf	Bacteria	Proteobacteria	Gammaproteobacteria	Burkholderiales	Burkholderiaceae	Ralstonia		10	18
8cab998b671a14239bac662cd14a7163	leaf	Bacteria	Actinobacteriota	Actinobacteria	Frankiales	Frankiaceae	Jatrophihabitans		140	36
8cd252b07b82103695353bebed505999	leaf	Bacteria	Bacteroidota	Bacteroidia	Flavobacteriales	Flavobacteriaceae	Flavobacterium		2	4
8fd1df052b4cf675a0e8988185d08c4a	larva	Bacteria							45	6
91f07a9d0fd82b7b50780fb2a487cde5	larva	Bacteria							1442	8923
91f07a9d0fd82b7b50780fb2a487cde5	leaf	Bacteria							1159	11970
9389be484b5e1381b8ca23a11e6675b9	larva	Bacteria	Firmicutes	Bacilli	Lactobacillales	Lactobacillaceae	Lactobacillus	Lactobacillus_gasseri	11	82
98911ea090a7f7347223e56d77a2ec24	leaf	Bacteria							3	11
996e058f4cbb278bcb85b074ef1bec1a	larva	Bacteria	Proteobacteria	Alphaproteobacteria	Rhizobiales	Devosiaceae	Devosia		29	57
9a1b5366e533d81990a93e3489422ecb	larva	Bacteria							2	15
9a1d502ab16835d8b5e8448d267dccea	larva	Bacteria							55	76
9e3951a10e876375ed14c2f51d791671	leaf	Bacteria							6375	484
9f7fd64a19212e92a7f2bebda8995703	leaf	Bacteria	Proteobacteria	Gammaproteobacteria	Enterobacterales	Yersiniaceae	Serratia	Candidatus_Fukatsuia	857	16
9fefc26f99518123a493bf58c314604c	larva	Bacteria							79	4
a02bb2a093d722a2eda853ba2cd879ed	larva	Unassigned							65	84
a1520305dc2c6375077a71e4e10b3eb3	larva	Bacteria							17	9
a192e41bcc49df41c9e1ab3ca069495c	leaf	Bacteria	Proteobacteria	Gammaproteobacteria	Gammaproteobacteria_Incertae_Sedis	Unknown_Family	Acidibacter	uncultured_eubacterium	478	3018
a23e83b42708f861d3f403ce4504158e	leaf	Bacteria	Proteobacteria	Gammaproteobacteria	Pseudomonadales	Moraxellaceae	Acinetobacter		25	32
a34b93ce5567dd3b299d2e5e80f0c0ab	leaf	Bacteria							75	270
a361b83f582adddc3db9ebcacf444b84	larva	Bacteria	Firmicutes	Clostridia	Oscillospirales				3	5
a62e2b83f00df82952d6fcfc23e9215b	leaf	Bacteria							17	39
a94867cc70ca49fa3278bbcb47994da2	larva	Bacteria	Proteobacteria	Gammaproteobacteria	Pseudomonadales	Pseudomonadaceae	Pseudomonas		503	2063
a94867cc70ca49fa3278bbcb47994da2	leaf	Bacteria	Proteobacteria	Gammaproteobacteria	Pseudomonadales	Pseudomonadaceae	Pseudomonas		84	282
abc773c0fed491299a30ca08c5d1d9b8	leaf	Bacteria							8	60
abd4cf4b5238bc5f119bca82842c4803	larva	Unassigned							12	9
ade9cce8a2f6288844ae78adc84eb8b1	larva	Bacteria							195	54
ae94eb359232ce28d2aa6205e7c9963a	larva	Bacteria							22	5
afc055a03e2bd30c836223381db4b4cb	larva	Bacteria							12	74
afc055a03e2bd30c836223381db4b4cb	leaf	Bacteria							93	42
b2c6256c0e306088aa96ac1b03316577	larva	Bacteria	Actinobacteriota	Actinobacteria	Micrococcales	Microbacteriaceae			198	4
b38f98e30cb409bb94eac9b45392e983	larva	Unassigned							80	64
b417bb59702891d1b292417dd9fe51a3	larva	Bacteria							8	10
b54fa169b00b5adfb8898e74a92fa9da	larva	Bacteria							10	4
b928d921653ebac81a9e72e90dae217e	leaf	Bacteria	Firmicutes	Bacilli	Staphylococcales	Staphylococcaceae	Staphylococcus		35	18
ba4971d67e1222a05e08f1a9dfd1d3ae	larva	Bacteria							54	36
c06d0757d049a06a5476e46f928c9aaa	leaf	Bacteria							98	16
c0c8c81a7f56550354948f22e33a91c0	leaf	Bacteria	Proteobacteria	Alphaproteobacteria	Rhizobiales	Rhizobiaceae	Aureimonas		11402	5371
c14d320ceea46fa99ea3e8be8fb78934	leaf	Bacteria							4	4
c53b96de9daca6a0812e6d8cf9674ef7	leaf	Bacteria							42	64
c53ec85d73fe47e25030d3c5a95ea9d6	larva	Bacteria	Firmicutes	Bacilli	Lactobacillales	Streptococcaceae	Lactococcus		5	38
c630da33be2545a0942a1377dce58215	larva	Bacteria							41	81
c6d361bb90fb4ae414784d07ffeaa4cd	leaf	Bacteria	Proteobacteria	Alphaproteobacteria	Sphingomonadales	Sphingomonadaceae	Sphingomonas		4907	2888
c6f9643b13590cb7af4f26561f6430ff	larva	Bacteria							11	6
c766af59695b5c6418d1e81526c1244c	larva	Unassigned							9	12
cb0dcb24db2d57d3bd15806b0a6f494b	larva	Bacteria							13	2
cb277850ed02dd093464daa1b774dee4	larva	Bacteria	Firmicutes	Bacilli	Staphylococcales	Staphylococcaceae			23	64
cc43310b0ad31ecb134a84d4c7f9677a	larva	Bacteria							4	14
ce008ac47310281efdf5ced457a8a1bf	larva	Unassigned							28	40
cf9668d2f66c787e447598cd9a6c88f0	larva	Bacteria	Firmicutes	Bacilli	Staphylococcales	Staphylococcaceae	Staphylococcus		39	23
cfb8c2321e2920fd69c55c8fcd8adcb0	larva	Bacteria							38	3
cff9130f74b62a8cdd8ceefb69f25f95	larva	Bacteria							6	51
d1861f95a6c0022bdbc73e5c77b6ba13	larva	Bacteria							7	32
d228f4f3f1edea30730f96b324bd8896	larva	Bacteria	Proteobacteria	Alphaproteobacteria	Rhizobiales	Beijerinckiaceae	Methylobacterium-Methylorubrum		34	48
d8ccfe38262285ba00e0d7c9147f1051	larva	Bacteria							497	460
d92c867c4193fd987e49771645aba7d6	larva	Bacteria							133	14
da1a34c93b1abf3e279d23a90439a92f	larva	Bacteria							3	6
dba7106368078e5fc9e14cc5ebde7490	larva	Bacteria	Actinobacteriota	Actinobacteria	Actinomycetales	Actinomycetaceae	Actinomyces		16	24
dbcf860c9b5c1764369cd32d5252cdcd	larva	Bacteria	Actinobacteriota	Acidimicrobiia					9	8
dcc813766cb6899d3e5292b45f47a660	larva	Bacteria							83	2
ddb728b5203a5cd7aeb6d5f8699d64fa	leaf	Bacteria							21	14
de3afe90f2dac64b8b94475b9838d019	larva	Bacteria	Proteobacteria	Gammaproteobacteria	Burkholderiales	Comamonadaceae	Delftia		1185	6909
de3afe90f2dac64b8b94475b9838d019	leaf	Bacteria	Proteobacteria	Gammaproteobacteria	Burkholderiales	Comamonadaceae	Delftia		1109	12873
de7b6e501e793140797a76e8babaae28	larva	Bacteria	Proteobacteria	Alphaproteobacteria	Rickettsiales	Anaplasmataceae	Wolbachia		96290	10586
de9c7c89055bb7f1be6db6a24a33999f	leaf	Bacteria	Actinobacteriota	Actinobacteria					2971	703
df2a7532e61d2d5da5211ca43d7f0613	leaf	Bacteria	Armatimonadota	Fimbriimonadia	Fimbriimonadales	Fimbriimonadaceae	Fimbriimonadaceae		66	48
dfb5fb00ffeafb3be3cc17c542fd2ffa	larva	Bacteria	Firmicutes	Bacilli	Lactobacillales	Streptococcaceae	Streptococcus		623	1344
e1721c5e35e84c6c11b9831165fc35a6	larva	Bacteria							84	6
e1f94d3a150f34c7a995a3f16ca67bd2	larva	Unassigned							38	12
e4972f98ecedde085cf2408d3438f745	larva	Bacteria							70	28
e8ba167c17236c7d6be9027cbbcea961	leaf	Bacteria							1060	6
ea1ee03f108111fc712bac386db724f6	leaf	Bacteria							9	9
ea65113092e965f4f9cb3eaf3acfb2c4	leaf	Bacteria	Actinobacteriota	Actinobacteria	Propionibacteriales	Propionibacteriaceae	Cutibacterium		1391	4653
ea86a5b5d12e33e2c3a4ffef9c93b09d	larva	Bacteria							69	97
eb0e59f570f910554188acdb7f350723	larva	Bacteria	Actinobacteriota	Actinobacteria	Micrococcales	Microbacteriaceae	Curtobacterium		413	330
ec66047ea78888440bcbc4071a143be1	larva	Bacteria	Firmicutes	Bacilli	Bacillales	Bacillaceae	Bacillus		23	82
ecc25cb756f87059158c444f3885119a	larva	Unassigned							5	16
ee1145d3097203fcf9b79102a5887a3f	leaf	Bacteria	Proteobacteria	Gammaproteobacteria	Enterobacterales	Morganellaceae	Buchnera		1074	12
efe9f12fd2e998e0dfafef21c8b9b04c	larva	Bacteria	Firmicutes	Clostridia	Peptostreptococcales-Tissierellales	Peptostreptococcaceae	Peptoclostridium		59	8
f1ec72788fc9766c6c43d4d9bdde79a8	larva	Bacteria	Firmicutes	Bacilli	Bacillales				38	43
f30ae94beccdeed4a4f58cac1e5919a9	larva	Bacteria	Proteobacteria	Gammaproteobacteria	Oceanospirillales	Halomonadaceae	Halomonas		9	30
f30ae94beccdeed4a4f58cac1e5919a9	leaf	Bacteria	Proteobacteria	Gammaproteobacteria	Oceanospirillales	Halomonadaceae	Halomonas		5	9
f3ba6fcea6d55a61514684ce71ffbcd2	larva	Bacteria	Proteobacteria	Alphaproteobacteria	Rhizobiales	Beijerinckiaceae	Methylobacterium-Methylorubrum	Methylobacterium_aquaticum	4	21
f53071f374b10ed66fc89beb549f9139	larva	Bacteria	Firmicutes	Bacilli	Entomoplasmatales	Spiroplasmataceae	Spiroplasma	Spiroplasma_ixodetis	8	14
f55c0b01eb87fa2368920fd80f26d636	leaf	Bacteria	Proteobacteria	Alphaproteobacteria	Sphingomonadales	Sphingomonadaceae	Sphingomonas		29	11
f69711b851efbde2491edfede3103dc9	larva	Bacteria	Bacteroidota	Bacteroidia	Sphingobacteriales	Sphingobacteriaceae	Sphingobacterium		5	3
f6997aa3abf1517a1f985edc04b6e03a	larva	Unassigned							8	19
f8534d6b0e01c5dff010bbdec329340c	larva	Bacteria							5	8
f8640ff96c8a84b86d589568dd8bb248	larva	Unassigned							5	18
f9460f3d74d510e3dbda660909c6505f	larva	Bacteria							16	6
f9b47d3c77e5198cba56812760aa58d5	larva	Bacteria							2	2
fa003627d98056933be9e764febe334d	leaf	Bacteria							24	6
fc03c3f83dbbe5ef6b1c62c9c4db1c1b	leaf	Bacteria							13	19

## Sheet: contaminant fungal ASVs
ASV	SampleType	Kingdom	Phyllum	Classis	Order	Family	Genus	Species	No. of reads	No. reads in NC
00140fb4096c08d5b21d8d0c77395e8a	gut	Fungi	Basidiomycota						15	6
00b8c21e709efeda2abe4183e17c9699	gut	Fungi	Basidiomycota	Agaricomycetes	Auriculariales				2	2
01f30027263337075f2fca0209cda9a3	leaf	Unassigned							44	28
03ba138ac2a1db9d3808e113b66e7869	leaf	Fungi	Ascomycota	Sordariomycetes	Xylariales	Amphisphaeriaceae	Monochaetia	Monochaetia_junipericola	444	60
03c6e5362fd916123875153314de11c8	gut	Fungi	Basidiomycota	Cystobasidiomycetes	Erythrobasidiales	Erythrobasidiaceae	Erythrobasidium	Erythrobasidium_hasegawianum	55	2
06170a68f344fc34f5fbbd044733994e	gut	Fungi	Basidiomycota	Agaricomycetes	Hymenochaetales	Schizoporaceae	Xylodon	Xylodon_flaviporus	124	399
077d1b3a47c97c1dc2c0c0f631350a82	gut	Fungi	Basidiomycota	Exobasidiomycetes	Exobasidiales	Exobasidiaceae	Exobasidium	Exobasidium_miyabei	223	270
07e8dd55e157a3d431e9e432762a7f30	gut	Fungi	Basidiomycota	Exobasidiomycetes	Exobasidiales	Exobasidiaceae	Exobasidium		2	3
0979c937502cbf95a85d6e7bfcda174d	gut	Fungi	Ascomycota	Saccharomycetes	Saccharomycetales	Saccharomycodaceae	Hanseniaspora	Hanseniaspora_nectarophila	47	55
0a2e68c00ed7fdc6b9c14eead4e41e4b	leaf	Fungi							290	460
0a4f1cda27b2b797a4b473d02c3c5533	gut	Fungi	Basidiomycota	Pucciniomycetes	Pucciniales	Pucciniastraceae	Melampsoridium	Melampsoridium_betulinum	641	880
0afe0c1c621485990b063376d5217f2b	gut	Fungi	Basidiomycota	Agaricomycetes	Corticiales	Corticiaceae	Limonomyces		4	5
0be61e7e46f712e66284bbe8f03d5aae	leaf	Fungi	Ascomycota	Leotiomycetes	Helotiales	Sclerotiniaceae	Botrytis	Botrytis_cinerea	8	4
0f395dec68c8c4ffb6d53a14fe52b6ff	gut	Fungi	Ascomycota	Dothideomycetes	Pleosporales	Phaeosphaeriaceae	Leptospora		68	2
12179ea336eb78a6da897839440d07ab	gut	Fungi	Ascomycota	Dothideomycetes	Capnodiales	Cladosporiaceae	Cladosporium	Cladosporium_cladosporioides	4359	75
130792d533a69c451c7ebc281890b757	leaf	Fungi	Basidiomycota	Exobasidiomycetes	Exobasidiales	Exobasidiaceae	Exobasidium		12	12
16e674a27ebe7ce1219855aa55270d70	leaf	Fungi	Ascomycota	Dothideomycetes	Pleosporales	Pleosporales_fam_Incertae_sedis	Nigrograna		10	8
19a6e746d31b09166257b9f06b45fa7d	gut	Fungi	Basidiomycota	Exobasidiomycetes	Exobasidiales	Exobasidiaceae	Exobasidium		3	2
1a00c3aaf7f92bd8fc8636fd2e86c2bb	leaf	Fungi	Ascomycota	Dothideomycetes	Pleosporales				38	14
1b3b5412b7f565c20008d970cf322bfc	leaf	Fungi	Ascomycota	Dothideomycetes	Pleosporales	Phaeosphaeriaceae	Leptospora		22	16
1c996d5ad7c94a382b81be982295e814	gut	Fungi	Ascomycota	Dothideomycetes	Capnodiales				555	1881
1caef375be7abd403fd4696e865131a6	leaf	Fungi	Basidiomycota	Cystobasidiomycetes	Cystobasidiomycetes_ord_Incertae_sedis	Buckleyzymaceae	Buckleyzyma	Buckleyzyma_aurantiaca	8	12
1cbd4a8a7e037e6ea3baacc10ac6e08e	gut	Fungi	Basidiomycota	Tremellomycetes	Filobasidiales	Filobasidiaceae	Filobasidium	Filobasidium_globisporum	5	3
1f36327ca7bd331173daee03cea2bc2e	leaf	Fungi	Ascomycota	Lecanoromycetes	Lecanoromycetes_ord_Incertae_sedis	Lecanoromycetes_fam_Incertae_sedis	Phacidiella	Phacidiella_eucalypti	339	253
2093a4ecbb2147885106f56e148cdd07	leaf	Fungi	Ascomycota	Dothideomycetes	Pleosporales	Pleosporales_fam_Incertae_sedis	Thyrostroma		304	143
2247ac377720fb0d333212ee08c27fe2	gut	Unassigned							24	32
2319c440b1f07848dda2a1c865beb9c4	gut	Fungi	Ascomycota	Leotiomycetes	Helotiales	Dermateaceae	Pyrenopeziza	Pyrenopeziza_petiolaris	104	340
2734599f6670091d1ab604af5eaefcda	leaf	Fungi	Ascomycota	Dothideomycetes	Pleosporales	Leptosphaeriaceae	Ampelomyces	Ampelomyces_quisqualis	2264	1755
2a29e70ae3c15fa1f6031cbad4b0bd43	leaf	Fungi							4	3
2b0352118634b9ff83bb740d996fe14d	gut	Fungi	Ascomycota	Dothideomycetes	Pleosporales	Phaeosphaeriaceae	Neosetophoma	Neosetophoma_samararum	94	4
2d25b6163e75ad42ed43e0ced4ee3846	gut	Fungi	Ascomycota	Dothideomycetes	Myriangiales				634	30
2e3e1e6b0687a513d705767d19c27bbc	gut	Unassigned							47	2
2f09aa7f87c277dedfd4770dfedbe3c7	leaf	Fungi	Basidiomycota	Exobasidiomycetes	Exobasidiales	Exobasidiaceae	Exobasidium		28	12
305e444206e07a44af0b82c129aa9cd5	leaf	Fungi	Ascomycota	Dothideomycetes	Dothideales	Dothioraceae	Dothiora		10	2
315affd4c31c0bc2a94bf5db590086cd	gut	Fungi	Ascomycota	Saccharomycetes	Saccharomycetales	Saccharomycetaceae	Saccharomyces	Saccharomyces_cerevisiae	11	9
31a06a273dc44f754eeef53263d7361b	gut	Fungi	Basidiomycota	Exobasidiomycetes	Microstromatales	Microstromataceae	Microstroma	Microstroma_bacarum	88	18
32b03ff9e59a338420d6a4508487d055	leaf	Fungi	Ascomycota	Dothideomycetes	Capnodiales	Capnodiales_fam_Incertae_sedis	Microcyclospora		11	4
33042740a371634eacc978e91781c58f	gut	Fungi	Ascomycota	Eurotiomycetes	Chaetothyriales	Herpotrichiellaceae	Cladophialophora	Cladophialophora_chaetospira	101	3
33df7ac2cbe3fd8a9fd92781810be9cf	gut	Fungi	Ascomycota	Leotiomycetes	Helotiales	Helotiaceae	Mycosymbioces		42	3
36eb229d1827ec0143012818b25576da	gut	Fungi	Ascomycota	Dothideomycetes	Dothideales	Dothioraceae	Dothiora		3101	306
376cc4f7d94ef95b7438bc3b5d4c879c	gut	Fungi	Ascomycota	Sordariomycetes	Diaporthales	Gnomoniaceae	Ophiognomonia		17	27
3cf33b531c314c20d4021e21bd257f70	leaf	Fungi	Ascomycota	Dothideomycetes	Dothideales	Dothioraceae	Dothiora		615	336
3fe4eac655616a73f4c80bd8f76333a5	gut	Fungi							44	32
4285662e711dac35508add3862060020	leaf	Fungi	Ascomycota	Dothideomycetes	Pleosporales	Phaeosphaeriaceae			159	12
42c53fe7d105b9857e56218dbaa0cc96	gut	Fungi	Ascomycota	Arthoniomycetes	Lichenostigmatales	Phaeococcomycetaceae	Phaeococcomyces		269	10
43c8ca8788779f20bc6e087ff0928ffe	gut	Fungi	Basidiomycota	Agaricomycetes	Polyporales	Phanerochaetaceae	Phanerochaete	Phanerochaete_tuberculata	4	5
44d02f0219161b8d5453c85e0b017535	leaf	Fungi	Ascomycota	Dothideomycetes	Capnodiales	Mycosphaerellaceae	Ramularia		3364	1330
45288c0e13c9f96000dd28ee85f73eab	gut	Fungi	Ascomycota	Leotiomycetes	Helotiales	Sclerotiniaceae	Botrytis	Botrytis_cinerea	209	6
4709dd42c85ee1c8916680f26e3d700c	leaf	Unassigned							9	4
4773a187c9ba8b299e0353bd0cba8594	leaf	Fungi	Basidiomycota	Exobasidiomycetes	Exobasidiales	Exobasidiaceae	Exobasidium		21	36
4783c00dc33d40c40e712ce3f5b67a73	leaf	Fungi	Basidiomycota	Exobasidiomycetes	Exobasidiales	Exobasidiaceae	Exobasidium	Exobasidium_arescens	77	210
49b34078427f6a76cd13e49ec2008ef1	leaf	Fungi	Ascomycota	Eurotiomycetes	Chaetothyriales	Cyphellophoraceae	Cyphellophora		19	10
4c3de1e8997b8b6e3fd9b28daa20be89	leaf	Fungi	Ascomycota	Dothideomycetes	Capnodiales	Mycosphaerellaceae	Ramularia		11414	2120
53e74ed6249a064e35af6097fac35fb1	gut	Fungi	Ascomycota	Eurotiomycetes	Eurotiales	Trichocomaceae	Talaromyces	Talaromyces_columbinus	3	3
55d3b6414790603f8bde6d23a946c21b	gut	Fungi	Ascomycota	Dothideomycetes	Pleosporales	Parapyrenochaetaceae	Parapyrenochaeta		246	40
58497b9cf0dad5ccf6f719ec954fa26d	leaf	Fungi	Ascomycota	Dothideomycetes	Capnodiales	Mycosphaerellaceae	Ramularia		139	33
5ac1606ea7269c743f14b28188c0fb9d	leaf	Fungi	Ascomycota	Eurotiomycetes	Chaetothyriales	Chaetothyriaceae	Ceramothyrium	Ceramothyrium_carniolicum	19	28
5d53b10f2ca21711516fede92f977a36	leaf	Fungi							428	304
5da8a25dcf28354e2840931737abaeae	gut	Fungi	Ascomycota	Sordariomycetes	Diaporthales	Gnomoniaceae	Ditopella	Ditopella_biseptata	10	4
5fbdb9c9656f096ce461502ea66025f2	gut	Fungi	Basidiomycota	Agaricomycetes	Hymenochaetales	Hymenochaetaceae	Fomitiporia	Fomitiporia_punctata	32	4
6070514d6ace8d56a0fa56b2dd3332ec	gut	Fungi	Ascomycota						183	12
60b5c89fe89ec094a3298e66fb0b5496	gut	Fungi	Ascomycota	Dothideomycetes	Capnodiales	Teratosphaeriaceae			501	432
61961c2c3505ca3dc3f423af7ff92900	gut	Fungi	Ascomycota	Sordariomycetes	Hypocreales	Hypocreales_fam_Incertae_sedis	Cylindrium	Cylindrium_elongatum	50	9
652084b8e2873f1fdef46c58e8214c94	gut	Fungi							44	20
65dd0036fe59658e266fc3189540795a	gut	Fungi	Basidiomycota	Exobasidiomycetes	Exobasidiales	Exobasidiaceae	Exobasidium	Exobasidium_arescens	17	4
6771d93302a60a25c8be3e4d6b822edc	gut	Fungi	Ascomycota	Dothideomycetes					270	44
67f49f630316c9b12f789ebca0f7f9bb	leaf	Fungi	Ascomycota	Dothideomycetes	Pleosporales	Phaeosphaeriaceae	Phaeosphaeria		13	9
6879f5f42723e360cce60e111160de1e	gut	Fungi	Basidiomycota	Agaricomycetes	Hymenochaetales	Schizoporaceae	Xylodon	Xylodon_raduloides	30	20
6a79777ed52c5348feb44cb552ebca81	gut	Fungi	Ascomycota	Sordariomycetes	Hypocreales	Nectriaceae	Fusarium	Fusarium_armeniacum	5	4
713593478bc1c216158dd91e85564524	gut	Fungi	Ascomycota	Saccharomycetes	Saccharomycetales	Saccharomycetales_fam_Incertae_sedis	Candida	Candida_sake	12	20
717d44fedf555549900970d30b2cd5f2	leaf	Fungi							42	15
72918d78d84c6173c370e7445693762f	gut	Fungi	Ascomycota	Dothideomycetes	Dothideomycetes_ord_Incertae_sedis	Dothideomycetes_fam_Incertae_sedis	Septonema		262	25
73d65fd42ba9de5d040756337f00752f	gut	Fungi	Ascomycota	Dothideomycetes	Dothideales	Dothioraceae	Dothiora		1695	126
741cf27032f9230fa1250ee309944b2b	gut	Fungi	Ascomycota	Saccharomycetes	Saccharomycetales	Phaffomycetaceae	Cyberlindnera	Cyberlindnera_jadinii	100	18
741e7e6ce6a269e1cb662bc8a70b5825	leaf	Fungi	Ascomycota	Leotiomycetes	Thelebolales	Pseudeurotiaceae			12	4
74605f18dc552639eba0b431ab697c6b	gut	Fungi	Basidiomycota	Tremellomycetes	Tremellales	Tremellaceae	Cryptococcus		20	4
79bd3ba8b45f289cddd0683d42efc9ed	gut	Fungi	Ascomycota	Dothideomycetes	Pleosporales	Leptosphaeriaceae	Acicuseptoria	Acicuseptoria_rumicis	86	10
7d5a5f013ac16f67140a12d07fcdff22	leaf	Fungi	Ascomycota	Leotiomycetes	Helotiales	Dermateaceae	Calloria		132	24
7f454c46c3999e09d2688105d0d6a0d1	gut	Fungi							23	15
7f64d614495f2461dce155b3f5823e9d	gut	Fungi	Ascomycota	Dothideomycetes	Capnodiales	Mycosphaerellaceae			185	12
80499fc971dc9b9b39927cfa257e0c4a	gut	Fungi	Basidiomycota	Agaricomycetes	Agaricales	Tricholomataceae	Mycena	Mycena_haematopus	21	2
808e93ce040a6d27f3d23386a27bb8e4	gut	Fungi	Ascomycota	Dothideomycetes	Pleosporales	Didymosphaeriaceae	Kalmusia	Kalmusia_variispora	15336	1834
8784226af78e4250034c62b9ca7393e7	gut	Fungi	Ascomycota	Leotiomycetes	Thelebolales	Pseudeurotiaceae			4	4
8bdfb4008ad6c4479fde3ef031d2e022	gut	Fungi	Ascomycota						325	55
8d417ce5dbbb20026621eac209b52184	gut	Fungi	Ascomycota	Dothideomycetes	Pleosporales	Cucurbitariaceae			162	18
8ef63a953a49904245271ee32959392c	gut	Fungi	Basidiomycota	Agaricomycetes	Agaricales	Psathyrellaceae	Coprinellus	Coprinellus_aureogranulatus	270	9
938b63fc727e729a02267c0830c87dfb	leaf	Fungi	Ascomycota	Dothideomycetes	Pleosporales	Lophiostomataceae	Lophiostoma	Lophiostoma_cynaroidis	3	2
958e4bb9ded70d63e122fa0eac901314	gut	Fungi	Ascomycota	Dothideomycetes	Pleosporales	Pleosporaceae	Alternaria		158	560
96056a3e626377fb19da5f4da3968073	leaf	Fungi	Ascomycota	Dothideomycetes	Pleosporales	Didymellaceae			2333	3182
970a2e7e93a8d83eae265d8880fb90ba	gut	Fungi	Ascomycota	Dothideomycetes	Capnodiales	Teratosphaeriaceae			135	9
9723753ea3bd61a88124ad0a4780dd2e	gut	Fungi	Basidiomycota	Agaricomycetes	Polyporales	Fomitopsidaceae	Piptoporus	Piptoporus_betulinus	8	3
981bf49277575f55c1c4466b9274a256	leaf	Fungi	Ascomycota	Dothideomycetes	Pleosporales	Didymosphaeriaceae			26	4
9c3ab288d5e39436c98eb629d795ce90	gut	Fungi							207	18
9c56e84ddda246491437bdb0fd6fccc8	gut	Fungi	Basidiomycota	Pucciniomycetes	Pucciniales	Pucciniastraceae	Melampsoridium	Melampsoridium_hiratsukanum	335	374
9eb4329cca14c07f665a91a16ce33d7c	gut	Fungi	Ascomycota	Dothideomycetes	Capnodiales	Cladosporiaceae	Cladosporium	Cladosporium_cladosporioides	1290	6314
9eb4329cca14c07f665a91a16ce33d7c	leaf	Fungi	Ascomycota	Dothideomycetes	Capnodiales	Cladosporiaceae	Cladosporium	Cladosporium_cladosporioides	227	142
9f61dde0744136b3cf7aef1ecdb7eb9b	gut	Fungi	Basidiomycota	Exobasidiomycetes	Microstromatales	Microstromataceae	Microstroma	Microstroma_bacarum	3763	4976
a00979fb0d5254c4f84a07228987ca78	gut	Fungi	Ascomycota	Leotiomycetes	Helotiales	Sclerotiniaceae			718	35
a01eb0030cc1c9153bd745e87ba5e972	gut	Fungi	Ascomycota	Saccharomycetes	Saccharomycetales	Saccharomycetaceae	Nakaseomyces		70	16
a10030d68cc0f2c62780309448c10c6e	gut	Fungi	Ascomycota	Sordariomycetes	Glomerellales	Glomerellaceae			9682	276
a187968fff260b7cd432bcd4569c7bfa	gut	Fungi	Ascomycota	Dothideomycetes	Capnodiales	Teratosphaeriaceae	Penidiella	Penidiella_ellipsoidea	42	2
a187968fff260b7cd432bcd4569c7bfa	leaf	Fungi	Ascomycota	Dothideomycetes	Capnodiales	Teratosphaeriaceae	Penidiella	Penidiella_ellipsoidea	93	12
a3874de9c1f49edd7ce48a6d3cf7fb75	gut	Fungi	Ascomycota	Saccharomycetes	Saccharomycetales	Phaffomycetaceae	Cyberlindnera	Cyberlindnera_jadinii	159	286
a450fc484bafb419aa63621083f9b75e	leaf	Fungi	Basidiomycota	Exobasidiomycetes	Exobasidiales	Exobasidiaceae	Exobasidium	Exobasidium_rostrupii	5	3
a5908cd035ee7d306ffe89be0bb915cd	gut	Fungi	Ascomycota	Eurotiomycetes	Eurotiales	Trichocomaceae	Talaromyces	Talaromyces_rugulosus	9	16
a5d3e6ac2b4c261344ad2169dbc5fbeb	gut	Fungi	Basidiomycota	Agaricomycetes	Hymenochaetales	Schizoporaceae	Oxyporus	Oxyporus_corticola	373	12
aa449544b742da7c9fbfa39c0d3849fe	gut	Fungi	Basidiomycota	Agaricomycetes	Trechisporales	Trechisporales_fam_Incertae_sedis	Sistotremastrum	Sistotremastrum_guttuliferum	2	2
aa973441cc78c54e764d049311a4e30d	gut	Fungi	Ascomycota	Sordariomycetes	Xylariales	Amphisphaeriaceae			48	7
ae7e3a9bef379797345f432bac344640	leaf	Fungi	Ascomycota	Dothideomycetes	Pleosporales	Phaeosphaeriaceae	Neosetophoma	Neosetophoma_rosigena	75	20
b03bc7e16b266659cb3a4d3bebf69380	gut	Fungi	Basidiomycota	Agaricostilbomycetes	Agaricostilbales	Kondoaceae	Kondoa	Kondoa_malvinella	42	4
b0ad532c956d887b79e616d35b2e3029	leaf	Fungi	Ascomycota	Dothideomycetes	Capnodiales	Mycosphaerellaceae	Ramularia		2783	510
b325a51165446bf2aa153713694c51d7	gut	Fungi	Basidiomycota	Agaricomycetes	Polyporales	Hyphodermataceae	Hyphoderma	Hyphoderma_setigerum	9	4
b3697fcb9f3d4d48762714acf7f6e992	gut	Fungi	Ascomycota	Eurotiomycetes	Verrucariales	Verrucariaceae	Verrucaria	Verrucaria_nigrescens	19	36
b9a7d8e8d6bc4d57e023ae3193810170	gut	Fungi	Ascomycota	Dothideomycetes	Capnodiales	Teratosphaeriaceae	Constantinomyces	Constantinomyces_oldenburgensis	245	9
ba482044042c3b7f04818481e37a8e61	leaf	Fungi	Basidiomycota	Exobasidiomycetes	Exobasidiales	Exobasidiaceae	Exobasidium	Exobasidium_arescens	7	8
be4bd570cab00ab787ed5c5d83c27b18	gut	Fungi	Basidiomycota	Wallemiomycetes	Wallemiales	Wallemiaceae	Wallemia	Wallemia_muriae	4	3
c26045960e018c6ec90b89ead150f600	gut	Fungi	Ascomycota	Sordariomycetes	Xylariales	Amphisphaeriaceae	Monochaetia	Monochaetia_junipericola	1904	540
c26045960e018c6ec90b89ead150f600	leaf	Fungi	Ascomycota	Sordariomycetes	Xylariales	Amphisphaeriaceae	Monochaetia	Monochaetia_junipericola	158	52
c33d296cb707ae370f8f279729845aab	leaf	Fungi	Ascomycota	Dothideomycetes	Capnodiales	Extremaceae	Extremus		95	6
c5355381984c8cc5f31edb1c242ca226	gut	Fungi	Basidiomycota	Agaricomycetes	Agaricales	Tricholomataceae	Mycena	Mycena_pura	26	2
c7c464a23b616ca0ebfd8e13459f433b	leaf	Fungi	Ascomycota	Eurotiomycetes	Chaetothyriales				2915	3168
c8dcbaa5f36880b4a663bfc4679b37a9	leaf	Fungi	Ascomycota	Sordariomycetes	Xylariales	Amphisphaeriaceae			260	160
c94afa0aac0dae628d363b74fd740ef7	gut	Fungi	Ascomycota	Dothideomycetes	Pleosporales	Phaeosphaeriaceae	Sclerostagonospora	Sclerostagonospora_rosae	340	20
c98ce0f783298e57fb7b5946fa15a515	gut	Fungi	Ascomycota	Sordariomycetes	Diaporthales	Gnomoniaceae	Ophiognomonia		3	8
c9ee589424a8e7d109e50bfaab7b47fa	leaf	Fungi	Ascomycota	Lecanoromycetes	Ostropales	Stictidaceae	Neofitzroyomyces	Neofitzroyomyces_nerii	46	9
ca2b1f67c43826447bcc7a2e05895e94	gut	Fungi	Ascomycota	Leotiomycetes	Thelebolales	Pseudeurotiaceae			47	6
cc4216c2a00c570dbc0f68f3fdbbb352	leaf	Fungi	Ascomycota	Dothideomycetes	Myriangiales	Elsinoaceae			25	10
cd768c13a3237b0c09dcb3f1b3b0092c	leaf	Fungi	Ascomycota	Dothideomycetes	Pleosporales	Pleosporales_fam_Incertae_sedis	Thyrostroma		126	48
cd7fd6a343d9efe24fa63a46785fc1ff	gut	Fungi	Ascomycota	Sordariomycetes	Xylariales				4	3
ce5567a3e957d10540bc1527331ebe30	leaf	Fungi	Basidiomycota	Exobasidiomycetes	Exobasidiales	Exobasidiaceae	Exobasidium		16	12
ceb2d9fac1f6a45c2d9cbcdad41b6f16	gut	Fungi	Basidiomycota	Agaricostilbomycetes	Agaricostilbales	Kondoaceae	Kondoa	Kondoa_yuccicola	24	5
cff43c0cf21ca8c56f22ca0bb3775beb	gut	Fungi	Ascomycota	Dothideomycetes	Pleosporales				16430	7776
d1d8d13517e675a7ca5416f15821e0d4	gut	Fungi	Basidiomycota	Exobasidiomycetes	Exobasidiales	Exobasidiaceae	Exobasidium		210	600
d35c06073697a250bf5916d5155437a6	gut	Fungi	Basidiomycota	Agaricomycetes	Hymenochaetales	Schizoporaceae	Lyomyces		17	28
d44114635e6d11e3f621cbb54f55d0f1	gut	Fungi	Ascomycota	Eurotiomycetes	Chaetothyriales	Herpotrichiellaceae	Cladophialophora		262	45
d5386366f78341869b6f3ef2c61b82e0	gut	Fungi	Ascomycota						41	4
d558b6a8212c87e73dfc4be1c5d16c94	gut	Fungi	Ascomycota	Dothideomycetes	Capnodiales	Cladosporiaceae	Cladosporium		2466	24
d998e01254c6ee61a816b47222ffdd0c	gut	Fungi	Ascomycota	Dothideomycetes	Pleosporales	Lophiostomataceae	Lophiostoma	Lophiostoma_fuckelii	7	4
db08a12502c2075e611a94623a522095	leaf	Fungi	Ascomycota	Dothideomycetes	Capnodiales	Schizothyriaceae	Zygophiala	Zygophiala_montenegroensis	12	12
db659fdc29cb6f62c0bc3b27855547ce	gut	Fungi							5	6
dc65f9c41e908c4e5a2d36cc86e0c1e4	gut	Fungi	Ascomycota	Sordariomycetes	Xylariales				914	12
dd083182f717e714094bebb1b377084b	gut	Fungi	Ascomycota	Lecanoromycetes	Lecanorales	Micareaceae	Micarea	Micarea_pauli	10	6
df13b05ec6631789eebd97538e0a518d	gut	Fungi							700	90
e3de1be948686b864fe5a6c765644092	gut	Fungi	Basidiomycota	Exobasidiomycetes	Exobasidiales	Exobasidiaceae	Exobasidium	Exobasidium_maculosum	11	10
e4067e007b52ab6a91a60f364b14e9b6	leaf	Fungi	Ascomycota	Dothideomycetes	Capnodiales	Schizothyriaceae	Zygophiala	Zygophiala_montenegroensis	33	36
e4b23b389897b293947cb45bd568396a	leaf	Fungi	Ascomycota	Dothideomycetes	Pleosporales	Phaeosphaeriaceae	Neosetophoma	Neosetophoma_rosae	38	15
e5b1d653c0724b8a06a7ccb4539b6952	leaf	Fungi	Ascomycota	Dothideomycetes	Pleosporales				26	18
e7be00c614d4c7ae23994bbd7a44bb78	gut	Fungi	Ascomycota	Saccharomycetes	Saccharomycetales	Phaffomycetaceae	Wickerhamomyces	Wickerhamomyces_anomalus	8	8
e93d79cf6ca25170b69346c04bd02fb5	gut	Fungi	Ascomycota	Leotiomycetes	Erysiphales	Erysiphaceae	Neoerysiphe	Neoerysiphe_galii	25	15
eef4038b4f06897dbb0af31fe13f99c9	gut	Fungi	Basidiomycota	Cystobasidiomycetes	Erythrobasidiales				75	10
f0a791fd3ffdec19a82754d23f2971df	gut	Fungi	Basidiomycota	Agaricomycetes	Polyporales	Ganodermataceae	Ganoderma		3	7
f11c2f11d5a5a428dbb6e9f9775df2e9	gut	Fungi	Ascomycota	Lecanoromycetes	Lecanoromycetes_ord_Incertae_sedis	Lecanoromycetes_fam_Incertae_sedis	Phacidiella	Phacidiella_eucalypti	72	75
f7030cf7e8e0ecf0acfd533696e55278	leaf	Fungi	Ascomycota	Dothideomycetes					159	48
f82dda55d0dee1e77b3acadb837e6207	gut	Fungi							219	799
f90c319574ea450a14f74741baeef20b	gut	Fungi	Ascomycota	Leotiomycetes	Erysiphales	Erysiphaceae	Neoerysiphe	Neoerysiphe_galii	39	66
fe1d5456860098ea178af7e7ec8ae3be	leaf	Fungi	Ascomycota	Eurotiomycetes	Chaetothyriales	Trichomeriaceae			78	25
fe9f6407d6ee03e807669e8cf8e41a16	leaf	Fungi	Ascomycota	Leotiomycetes	Helotiales	Dermateaceae	Calloria	Calloria_urticae	31	10
