# Supplementary material for: Seasonal Shifts in Bacterial and Fungal Microbiomes of Leaves and Associated Leaf-Mining Larvae Reveal Persistence of Core Taxa Regardless of Diet
Source: Microbiol Spectr. 2023 Jan 11;11(1):e03160-22. doi: 10.1128/spectrum.03160-22 (PMC9927363; doi:10.1128/spectrum.03160-22)
Supplement: Supplemental file 3 — Supplemental material. Download spectrum.03160-22-s0003.xlsx, XLSX file, 4.6 MB [file spectrum.03160-22-s0003.xlsx]

## Sheet: Bacteria
Sample ID	Abditibacterium	Paludibaculum	Acidicapsa	Acidipila	Bryocella	Edaphobacter	Granulicella	Occallatibacter	Terriglobus	Acidobacteriaceae_(Subgroup_1)	Candidatus_Koribacter	uncultured_Acidobacterales	Acidobacteriales	AMGG11	Bryobacter	Elev-16S-1166	Candidatus_Solibacter	Subgroup_2	TSBb06	Acidobacteriae	Aridibacter	Blastocatella	Blastocatellaceae	JGI_0001001-H03	Stenotrophobacter	uncultured_Blastocatellaceae	DS-100	RB41	XI.24	Holophagaceae	Subgroup_7	Subgroup_11	Subgroup_5	Subgroup_10	Subgroup_17	uncultured_Vicinamibacterales	Luteitalea	uncultured_Vicinamibacteraceae	Vicinamibacteraceae	Vicinamibacterales	Acidobacteriota	uncultured_Actinomarinales	IMCC26256	Iamia	CL500-29_marine_group	Ilumatobacter	uncultured_Ilumatobacteraceae	Ilumatobacteraceae	IMCC26207
F100	8	0	0	0	0	0	23	5	0	47	0	0	0	0	0	0	3	0	0	0	0	7	0	0	2	0	3	0	0	0	0	0	0	0	0	5	0	0	0	0	9	0	16	32	0	0	0	0	0
F101	2	0	0	0	48	0	28	0	5	250	0	0	0	0	0	0	0	0	0	7	0	0	0	0	0	0	0	0	0	0	0	0	0	0	5	15	0	4	0	0	13	0	0	0	0	0	12	0	0
F102	0	0	0	0	0	0	0	0	0	0	0	0	0	0	0	0	0	0	0	0	0	0	0	0	0	0	0	0	0	0	0	0	0	0	0	0	0	0	0	0	0	0	0	0	0	0	0	0	0
F103	7	0	0	0	27	0	26	0	0	18	0	0	0	0	0	0	4	0	0	0	0	0	0	0	0	0	0	0	0	0	0	0	0	0	0	0	0	0	0	0	0	0	4	5	0	0	8	0	0
F104	0	0	19	0	21	0	5	0	6	110	0	0	8	0	39	0	19	0	0	0	0	0	0	0	0	0	0	0	0	0	4	0	6	5	3	13	0	0	11	7	0	0	0	0	0	0	32	0	0
F105	0	0	0	0	9	0	10	0	0	18	0	0	0	0	0	0	0	0	0	0	0	0	0	0	0	0	0	0	0	0	0	0	0	0	0	0	0	0	0	0	0	0	0	7	0	0	27	0	0
F106	0	0	0	0	0	0	0	0	0	6	0	0	0	0	0	0	0	0	0	0	0	0	0	0	0	0	0	0	0	0	0	0	0	0	0	0	0	0	0	0	0	0	0	0	0	0	0	0	0
F107	2	0	11	0	17	0	90	0	0	48	0	0	0	0	0	0	0	0	0	0	0	0	0	0	0	0	0	0	0	0	0	0	0	0	0	0	0	0	0	0	0	0	0	0	0	0	0	0	0
F108	0	0	0	0	26	0	0	0	0	12	0	0	0	0	0	0	0	0	0	0	0	0	0	0	0	0	0	0	0	0	0	0	0	0	0	0	0	0	0	0	0	0	0	0	0	0	0	0	0
F109	0	0	0	0	7	0	27	0	5	0	0	0	0	0	0	0	0	0	0	0	0	0	0	0	0	0	0	0	0	0	0	0	0	0	0	0	0	0	0	0	0	0	0	0	11	0	0	0	0
F110	0	0	0	0	0	0	0	0	0	3	0	0	0	0	0	0	0	0	0	0	0	0	0	0	0	0	0	0	0	0	0	0	0	0	0	0	0	0	0	0	0	0	0	0	0	0	0	0	0
F111	3	0	0	0	50	0	21	0	14	34	0	0	0	0	4	0	0	0	0	0	0	0	4	0	0	3	0	0	0	0	6	0	0	0	0	3	0	0	0	0	0	0	12	0	0	0	0	0	0
F112	0	0	0	0	22	0	40	0	12	70	0	0	0	0	0	0	0	0	0	0	0	0	0	0	0	0	0	0	0	0	0	0	0	0	0	2	0	0	0	0	0	0	0	0	0	0	0	0	0
F113	0	0	0	0	0	0	38	0	7	0	0	0	0	0	0	0	0	0	0	0	0	0	0	0	0	0	0	0	0	0	0	0	0	0	0	0	0	0	0	0	0	0	0	0	0	0	0	0	0
F114	0	0	0	0	0	0	30	0	0	12	0	0	0	0	0	0	0	0	0	0	0	0	0	0	0	0	0	0	0	0	0	0	0	0	0	0	0	0	0	0	0	0	0	0	0	0	9	0	0
F115	0	0	0	0	0	0	0	0	0	0	0	0	0	0	0	0	0	0	0	0	0	0	0	0	0	0	0	0	0	0	0	0	0	0	0	0	0	0	0	0	0	0	0	0	0	0	0	0	0
F116	0	0	0	0	0	0	11	0	0	17	0	0	0	0	0	0	0	0	0	0	0	2	0	0	0	0	0	0	0	0	0	0	0	0	0	0	0	0	0	0	0	0	0	0	0	0	0	0	0
F117	0	0	0	0	22	0	11	0	0	0	0	0	0	0	0	0	0	0	0	0	0	0	0	0	0	0	0	0	0	0	0	0	0	0	0	0	0	0	0	0	0	0	6	0	0	0	7	0	0
F118	0	0	0	0	0	0	0	0	0	0	0	0	0	0	0	0	0	0	0	0	0	0	0	0	0	0	0	0	0	0	0	0	0	0	0	0	0	0	0	0	0	0	0	0	0	0	0	0	0
F119	0	0	0	0	0	0	44	0	0	8	0	0	0	0	3	0	0	0	0	0	0	0	0	0	0	0	0	0	0	0	0	0	0	0	0	0	0	0	0	0	0	0	0	0	0	0	0	0	0
F120	0	0	0	0	12	0	8	3	0	6	0	0	0	0	0	0	0	0	0	0	0	0	0	0	0	0	0	0	0	0	0	0	0	0	0	0	0	0	0	0	0	0	0	0	0	0	0	0	0
F121	0	0	0	0	0	0	9	0	0	0	0	0	0	0	4	0	0	0	0	0	0	0	0	0	0	0	0	0	0	0	0	0	0	0	0	4	0	0	0	0	0	0	0	13	0	0	6	0	0
F122	0	0	0	0	0	0	3	0	0	0	0	0	0	0	0	0	0	0	0	0	0	0	0	0	0	0	0	0	0	0	0	0	0	0	0	0	0	0	0	0	0	0	0	0	0	0	0	0	0
F123	0	0	0	0	0	0	0	0	0	73	0	0	0	0	2	0	0	2	0	0	0	0	0	0	0	0	0	0	0	0	0	0	0	0	0	0	0	0	0	0	0	0	0	0	0	0	0	0	0
F124	4	0	0	0	56	0	13	0	0	0	0	0	0	0	0	0	0	0	0	0	0	0	0	0	0	0	0	0	0	0	0	0	0	0	0	0	0	0	6	0	0	5	0	0	0	0	0	0	0
F125	0	0	0	0	4	0	5	0	0	4	0	0	0	0	0	0	0	0	0	0	0	0	0	0	0	0	0	5	0	0	0	0	0	11	0	0	0	0	0	0	0	0	10	0	0	0	0	0	0
F126	5	0	0	0	0	0	18	0	0	53	0	0	0	0	0	0	0	0	0	0	0	0	0	0	0	0	0	0	0	0	0	0	0	0	0	13	0	0	0	5	0	0	0	0	0	0	0	0	0
F127	15	0	0	0	0	0	4	0	0	19	0	0	0	0	2	0	15	0	0	0	0	0	2	0	0	0	0	0	0	0	0	0	0	0	0	10	0	0	0	0	0	0	0	7	0	15	0	0	2
F128	0	0	0	0	0	0	45	0	0	5	0	0	0	0	0	0	3	0	0	0	0	0	0	0	0	0	0	0	0	0	0	0	0	0	0	0	0	0	4	0	0	29	0	9	0	0	10	0	0
F129	0	0	0	0	0	0	0	0	0	5	0	0	0	0	0	0	0	0	0	0	0	0	0	0	0	0	0	0	0	0	0	0	0	0	0	0	0	0	0	0	0	0	0	0	0	0	0	0	0
F130	0	0	0	0	0	0	0	0	0	8	0	0	0	0	0	0	0	0	0	0	0	0	0	0	0	0	0	0	0	0	0	0	0	0	0	0	0	0	0	0	0	0	0	0	0	0	0	0	0
F131	0	0	0	0	7	0	0	0	0	16	0	0	0	0	0	0	0	0	0	0	0	0	0	0	0	0	0	0	0	0	0	0	0	3	0	0	0	0	0	0	0	0	19	9	0	0	8	0	0
F132	2	0	0	0	0	0	4	0	0	0	0	0	0	0	0	0	0	0	0	0	0	0	0	0	0	0	0	0	0	0	0	0	0	0	0	0	0	0	0	0	0	0	0	0	0	0	0	0	0
F133	0	0	8	0	0	0	7	0	0	0	0	0	0	0	0	0	0	0	0	0	0	0	0	0	0	0	0	0	0	0	0	0	0	0	0	0	0	0	0	0	0	0	0	0	0	0	0	0	0
F134	0	0	0	0	0	0	0	0	0	0	0	0	0	0	0	0	0	0	0	0	0	0	0	0	0	0	0	0	0	0	0	0	0	0	0	0	0	0	0	0	0	0	0	0	0	0	0	0	0
F135	0	0	0	0	0	0	0	0	0	0	0	0	0	0	0	0	0	0	0	0	0	0	0	0	0	0	0	0	0	0	0	0	0	0	0	0	0	0	0	0	0	0	0	0	0	0	0	0	0
F136	2	0	0	8	21	0	6	0	0	0	0	0	0	0	0	0	0	0	0	0	0	0	0	0	0	0	0	0	0	0	0	0	0	0	0	0	0	0	0	0	0	0	0	0	0	0	0	0	0
F137	0	0	0	0	0	0	17	0	0	0	0	0	0	0	0	11	0	0	0	0	8	0	0	0	0	0	0	0	0	0	0	0	7	12	0	17	0	0	0	0	0	0	0	6	14	0	36	0	0
F138	0	0	0	0	0	0	149	0	0	8	0	0	0	0	3	0	5	0	0	0	0	0	0	0	0	0	2	0	0	0	0	0	0	0	0	0	0	7	0	0	0	0	0	0	9	0	49	0	0
F139	3	4	0	0	0	0	136	0	0	0	3	0	0	0	0	0	0	0	0	0	0	0	0	0	0	0	0	0	0	0	0	0	3	0	0	0	3	0	0	0	0	0	0	0	0	0	16	0	0
F140	0	0	0	0	0	0	0	0	4	5	0	0	0	0	0	0	2	0	0	0	0	0	0	0	0	0	0	0	0	0	0	0	0	0	3	0	0	0	0	0	0	0	0	0	0	0	9	0	0
F141	0	0	0	0	0	0	0	0	0	0	0	0	0	0	0	0	0	0	0	0	0	0	0	0	0	0	0	0	0	0	0	0	0	0	0	0	0	0	0	0	0	0	0	0	0	0	14	0	0
F142	0	0	0	0	0	0	0	0	0	0	0	0	0	0	0	0	0	0	0	0	0	0	0	0	0	0	0	0	0	0	0	0	0	0	0	0	0	0	0	0	0	0	0	0	0	0	0	0	0
F143	0	0	0	0	122	0	9	0	0	218	0	0	0	0	0	0	0	0	0	0	0	0	0	0	0	0	0	0	0	0	0	0	0	5	0	0	0	0	0	0	0	0	0	0	0	0	0	0	0
F144	0	0	0	0	0	0	0	0	0	0	0	0	0	0	0	0	0	0	0	0	0	0	0	0	0	0	0	0	0	0	0	0	0	0	0	0	0	0	0	0	0	0	0	0	0	0	0	0	0
F145	0	0	0	0	0	0	0	0	0	0	0	0	0	0	0	0	0	0	0	0	0	0	0	0	0	0	0	0	0	0	0	0	0	2	0	0	0	0	0	0	0	0	0	0	0	0	0	0	0
F146	0	0	0	0	5	0	6	0	0	27	0	0	0	0	0	0	0	0	0	0	0	0	0	0	0	0	0	0	0	0	0	0	0	0	0	0	0	0	0	0	0	0	0	0	0	0	15	0	0
F147	0	0	0	0	64	0	0	0	0	36	0	0	0	0	3	0	0	0	0	0	0	0	0	0	0	0	0	0	0	0	0	0	0	0	0	0	0	0	0	0	0	0	0	0	0	0	0	0	0
F148	0	0	0	0	15	10	0	0	0	9	0	0	0	0	0	0	0	0	0	0	0	0	0	0	0	0	0	0	0	0	0	0	0	0	0	0	0	0	0	0	0	0	0	0	0	0	0	0	0
F149	0	0	0	0	0	0	2	0	0	0	0	0	0	0	0	0	0	0	0	0	0	0	0	0	0	0	0	0	0	0	0	0	0	0	0	0	0	0	0	0	0	0	0	0	0	0	0	0	0
F150	0	0	0	0	0	0	0	0	0	0	0	0	0	0	0	0	0	0	0	0	0	0	0	0	0	0	0	0	0	0	0	0	0	0	0	0	0	0	0	0	0	0	0	0	0	0	0	0	0
F151	0	0	0	0	0	0	0	0	0	0	0	0	0	0	0	0	0	0	0	0	0	0	0	0	0	0	0	0	0	0	0	0	0	0	0	0	0	0	0	0	0	0	0	0	0	0	0	0	0
F152	0	0	0	0	0	0	0	0	0	0	0	0	0	0	0	0	0	0	0	0	0	0	0	0	0	0	0	0	0	0	0	0	0	0	0	0	0	0	0	0	0	0	0	0	0	0	0	0	0
F153	0	0	0	0	0	0	0	0	0	0	0	0	0	0	0	0	0	0	0	0	0	0	0	0	0	0	0	0	0	0	0	0	0	0	0	0	0	0	0	0	0	0	0	0	0	0	0	0	0
F154	13	0	0	0	0	5	0	0	8	0	0	0	2	0	0	0	0	0	0	0	0	0	2	0	0	0	0	0	0	0	0	0	0	0	0	0	0	0	0	0	0	0	0	0	0	0	0	0	0
F155	0	0	0	0	0	0	0	0	0	0	0	0	0	0	0	0	0	0	0	0	0	0	0	0	0	0	0	0	0	0	0	0	0	0	0	0	0	0	0	0	0	0	0	0	0	0	0	0	0
F156	0	0	0	0	0	0	0	0	0	0	0	0	0	0	0	0	0	0	0	0	0	0	0	0	0	0	0	0	0	0	0	0	0	0	0	0	0	0	9	0	0	0	0	0	0	0	0	0	0
F157	0	0	0	0	35	0	0	0	0	0	0	0	0	0	0	0	0	0	0	0	0	0	4	0	0	0	0	0	0	0	0	0	2	0	0	4	0	0	7	0	0	0	0	0	15	0	0	0	0
F158	0	0	0	0	0	0	6	0	0	0	0	0	0	0	0	0	0	0	0	0	0	0	0	0	0	0	0	0	0	0	0	0	0	0	0	0	0	0	0	0	0	0	0	0	0	0	0	0	0
F159	0	0	0	0	0	0	52	0	0	0	0	0	0	0	0	0	3	0	0	0	0	0	0	0	0	0	0	0	0	0	0	0	0	0	0	10	0	0	4	0	0	0	3	0	0	0	0	0	0
F160	0	0	0	0	0	0	0	0	0	0	0	0	0	0	0	0	3	0	0	0	0	0	0	0	0	0	0	0	0	0	0	0	0	0	0	0	0	0	5	0	0	0	0	0	0	9	0	0	0
F161	0	0	0	0	0	0	7	0	0	6	0	3	0	0	0	0	16	0	0	9	0	0	23	12	8	0	0	0	3	0	27	0	0	0	3	23	0	9	80	0	0	0	20	0	40	37	29	0	0
F162	0	0	0	0	9	0	0	0	9	0	0	0	0	0	0	0	0	0	0	0	0	0	0	0	0	0	2	0	0	0	0	0	0	0	0	23	0	8	17	0	0	0	8	7	0	17	0	0	0
F163	0	0	0	0	6	0	185	0	0	0	0	0	0	0	0	0	2	2	0	0	0	0	12	0	0	17	0	0	0	0	0	0	0	0	4	0	0	0	0	0	0	0	0	13	23	0	18	0	0
F164	0	0	0	0	0	0	0	0	0	3	0	0	0	0	0	0	0	0	0	0	0	0	0	0	0	0	0	0	0	0	0	0	0	0	0	0	0	0	0	0	0	0	0	0	0	0	0	0	0
F165	0	0	0	0	0	0	0	0	0	0	0	0	0	0	0	0	3	0	0	0	0	0	0	0	0	0	0	0	0	0	0	0	0	0	0	0	0	0	0	0	0	0	0	0	0	0	0	0	0
F166	19	0	15	0	14	0	21	0	4	42	0	0	0	0	3	0	0	0	0	0	0	0	0	0	0	0	0	0	0	0	0	0	0	0	0	0	0	0	0	0	0	0	0	0	0	0	0	0	0
F167	0	0	0	0	0	0	0	0	0	0	0	0	0	0	0	0	0	0	0	0	0	0	0	0	0	0	0	0	0	0	0	0	0	0	0	0	0	0	0	0	0	0	0	0	0	0	0	0	0
F168	4	0	0	28	51	0	116	0	0	97	0	2	0	0	0	0	0	0	0	0	0	0	0	0	0	0	0	0	0	0	0	0	0	0	0	0	0	0	0	0	0	0	0	0	0	0	0	0	0
F169	0	0	0	0	0	0	0	0	0	0	0	0	0	0	0	0	0	0	0	0	0	0	0	0	0	0	0	0	0	0	0	0	0	0	0	0	0	0	0	0	0	0	0	0	0	0	0	0	0
F170	0	0	0	15	13	0	82	0	0	7	0	0	0	0	2	0	0	0	0	0	0	0	0	0	0	0	0	0	0	0	0	0	0	0	0	0	0	0	0	0	0	0	0	0	0	0	0	0	0
F171	2	0	0	0	0	0	0	0	0	0	0	0	0	0	2	0	0	0	0	0	0	0	0	0	0	0	0	0	0	0	3	0	0	0	0	2	0	0	0	0	0	0	0	0	0	0	0	0	0
F172	0	0	0	0	0	0	39	0	0	32	0	0	0	0	0	0	0	0	0	0	0	0	0	0	0	0	0	0	0	0	0	0	0	0	0	0	0	0	0	0	0	0	0	0	0	0	0	0	0
F173	0	0	0	0	10	0	0	0	0	26	0	0	0	0	7	0	4	0	0	0	0	0	0	0	0	0	0	2	0	0	0	0	0	0	0	0	0	0	0	0	0	0	0	0	0	0	0	0	0
F174	0	0	0	0	0	0	8	0	0	29	0	0	0	0	0	0	0	0	0	0	0	0	0	0	0	0	0	0	0	0	0	0	0	0	0	0	0	0	0	0	0	0	0	0	0	29	0	0	0
F175	0	0	0	0	0	0	16	0	0	7	0	0	0	0	0	0	0	0	0	0	0	0	0	0	0	0	0	0	0	0	0	0	0	0	0	0	0	0	0	0	0	0	0	9	0	0	0	0	0
F176	0	0	0	0	0	0	0	0	0	0	0	0	0	0	0	0	0	0	0	0	0	0	0	0	0	0	0	0	0	0	0	0	0	0	0	0	0	0	0	0	0	0	0	0	0	0	0	0	0
F177	0	0	0	0	0	0	0	0	0	0	0	0	0	0	0	0	0	0	0	0	0	0	0	0	0	0	0	0	0	0	0	0	0	0	0	0	0	0	0	0	0	0	0	0	0	0	0	0	0
F178	0	0	0	0	0	0	0	0	0	4	0	0	0	0	0	0	0	0	0	0	0	0	0	0	0	0	0	0	0	0	0	0	0	0	0	0	0	0	0	0	0	0	0	0	0	0	0	0	0
F179	0	0	0	0	0	0	0	0	0	0	0	0	0	0	0	0	0	0	0	0	0	0	0	0	0	0	0	0	0	0	0	0	0	0	0	0	0	0	0	0	0	0	0	0	0	0	0	0	0
F180	0	0	0	0	0	0	0	0	0	0	0	0	0	0	0	0	0	0	0	0	0	0	0	0	0	0	0	0	0	0	0	0	0	0	0	0	0	0	0	0	0	0	0	0	0	0	0	0	0
F181	0	0	0	0	0	0	0	0	0	0	0	0	0	0	0	0	0	0	0	0	0	0	0	0	0	0	0	0	0	0	0	0	0	0	0	0	0	0	0	0	0	0	0	0	0	0	0	0	0
F182	0	0	0	0	0	0	0	0	0	0	0	0	0	0	0	0	0	0	0	0	0	0	0	0	0	0	0	0	0	0	0	0	0	0	0	0	0	0	0	0	0	0	0	0	0	0	0	0	0
F183	0	0	0	0	0	0	0	0	0	0	0	0	0	0	0	0	0	0	0	0	0	0	0	0	2	0	0	0	0	0	0	0	0	0	0	0	0	0	0	0	0	0	0	0	0	0	0	0	0
F184	0	0	0	5	0	0	0	0	0	0	0	0	0	0	0	0	0	0	0	0	0	0	0	0	0	0	0	0	0	0	0	0	0	0	0	0	0	0	0	0	0	0	5	0	0	0	0	0	0
F185	0	0	0	0	0	0	0	0	0	0	0	0	0	0	0	0	0	0	0	0	0	0	0	0	0	0	0	0	0	0	0	0	0	0	0	0	0	0	0	0	0	0	0	0	0	0	0	0	0
F281	3	0	0	0	0	0	5	0	0	8	0	0	0	0	0	0	0	0	0	0	0	0	0	0	0	0	0	0	0	0	0	0	0	0	0	0	0	0	0	0	0	0	0	0	0	0	0	0	0
F282	0	0	0	0	0	0	0	0	11	0	0	0	0	0	0	0	0	0	0	0	0	0	0	0	0	0	0	0	0	0	0	0	0	0	0	0	0	0	0	0	0	0	0	0	0	0	0	0	0
F283	10	0	0	0	0	0	3	0	0	0	0	0	0	0	0	0	0	0	0	0	0	0	0	0	0	0	0	0	0	0	0	0	0	0	0	0	0	0	0	0	0	0	0	0	0	0	0	0	0
F284	0	0	0	0	0	0	0	0	0	6	0	0	0	0	0	0	0	0	0	0	0	0	0	0	0	0	0	0	0	0	0	0	0	0	0	0	0	0	0	0	0	0	0	0	0	0	0	0	0
F285	0	0	0	0	0	0	0	0	0	0	0	0	0	0	0	0	0	0	0	0	0	0	0	0	0	0	0	0	0	0	0	0	0	0	0	0	0	0	0	0	0	0	0	0	0	0	0	0	3
F286	2	0	0	0	0	0	0	0	0	7	0	0	0	0	0	0	0	0	0	0	0	0	0	0	0	0	0	0	0	0	0	0	0	0	0	0	0	4	0	0	0	0	0	0	0	0	0	0	0
F287	0	0	0	0	0	0	0	0	0	5	0	0	0	0	0	0	0	0	0	0	0	0	0	0	0	0	0	0	0	0	0	0	0	0	0	0	0	0	0	0	0	0	0	0	0	0	0	0	0
F288	0	0	0	0	19	0	21	0	0	15	0	0	0	0	0	0	0	0	0	0	0	0	0	0	0	0	0	0	0	0	0	0	0	0	0	0	0	0	0	0	0	0	0	0	0	0	0	0	0
F289	0	0	0	0	0	0	0	0	0	0	0	0	0	0	0	0	0	0	0	0	0	0	0	0	0	0	0	0	0	0	0	0	0	0	0	0	0	0	0	0	0	0	0	0	0	0	0	0	0
F290	2	0	0	0	4	0	0	0	0	7	0	0	0	0	0	0	0	0	0	0	0	0	0	0	0	0	0	0	0	0	0	0	0	0	0	0	0	0	0	0	0	0	0	0	0	0	0	0	0
F291	0	0	0	0	90	0	15	0	0	0	0	0	0	0	0	0	0	0	0	0	0	0	0	0	0	0	0	0	0	0	0	0	0	0	0	0	0	0	0	0	0	0	0	0	0	0	0	0	0
F292	0	0	0	0	9	0	0	0	0	2	0	0	0	0	0	0	0	2	0	0	0	0	0	0	0	0	0	0	0	0	0	0	0	0	0	0	0	0	0	0	0	0	0	0	0	0	0	0	0
F293	0	0	0	0	0	0	7	0	0	0	0	0	0	0	0	0	0	0	0	0	0	0	0	0	0	0	0	0	0	0	0	0	0	0	0	0	0	0	0	0	0	0	0	0	0	0	0	0	0
F294	0	0	0	0	0	0	20	0	0	0	0	0	0	0	0	0	0	0	0	0	0	0	0	0	0	0	0	0	0	0	0	0	0	0	0	0	0	0	0	0	0	0	0	0	0	0	0	0	0
F295	0	0	0	0	0	0	0	0	0	0	0	0	0	0	0	0	0	0	0	0	0	0	0	0	0	0	0	0	0	0	0	0	0	0	0	0	0	0	0	0	0	0	0	0	0	0	0	0	0
F296	0	0	0	0	5	0	0	0	0	0	0	0	0	0	0	0	0	0	0	0	0	0	0	0	0	0	0	0	0	0	0	0	0	0	0	0	0	0	0	0	0	0	0	0	0	0	0	0	0
F297	0	0	0	0	0	0	0	0	0	0	0	0	0	0	0	0	0	0	0	0	0	0	0	0	0	0	0	0	0	0	0	0	0	0	0	0	0	0	0	0	0	0	0	0	0	0	0	0	0
F298	0	0	0	0	0	0	17	0	0	0	0	0	0	0	0	0	0	0	0	0	0	0	0	0	0	0	0	0	0	0	0	0	0	0	0	0	0	0	0	0	0	0	0	0	0	0	0	0	0
F299	0	0	0	0	6	0	22	0	0	5	0	0	0	0	0	0	0	0	0	0	0	0	0	0	0	0	0	0	0	0	0	0	0	0	0	0	0	0	0	0	0	0	0	0	0	0	0	0	0
F300	0	0	0	0	0	0	0	0	0	0	0	0	0	0	0	0	0	0	0	0	0	0	0	0	0	0	0	0	0	0	0	0	0	0	0	0	0	0	0	0	0	0	0	0	0	0	0	0	0
F301	0	0	0	0	0	0	70	0	0	47	0	0	0	0	0	0	0	0	0	0	0	0	0	0	0	0	0	0	0	0	0	0	0	0	0	0	0	0	0	0	0	0	0	0	0	0	0	0	0
F302	0	0	0	0	0	7	0	0	7	9	0	0	0	0	0	0	0	0	0	0	0	0	0	0	0	0	0	0	0	0	0	0	0	0	0	0	0	0	0	0	0	0	0	0	0	0	0	0	0
F303	0	0	0	0	12	0	0	0	0	17	0	0	0	0	0	0	0	0	0	0	0	0	0	0	0	0	0	0	0	0	0	0	0	0	0	0	0	0	0	0	0	0	0	0	0	0	0	0	0
F304	0	0	0	0	0	0	7	0	0	22	0	0	0	0	0	0	0	0	0	0	0	0	0	0	0	0	0	0	0	0	0	0	0	0	0	0	0	0	0	0	0	0	0	0	0	0	0	0	0
F305	0	0	0	0	0	0	0	0	0	0	0	0	0	0	0	0	0	0	0	0	0	0	0	0	0	0	0	0	0	0	0	0	0	0	0	0	0	0	0	0	0	0	0	0	0	0	0	0	0
F306	0	0	16	0	20	0	12	0	6	8	0	0	0	0	14	0	0	0	0	3	0	0	0	0	0	0	0	0	0	0	0	0	0	0	0	0	0	0	5	0	0	0	0	0	22	0	0	0	0
F307	0	0	0	0	0	0	7	0	0	0	0	0	0	0	0	0	0	0	0	0	0	0	0	0	0	0	0	0	0	0	0	0	0	0	0	0	0	0	0	0	0	0	0	0	0	0	0	0	0
F308	0	0	0	0	0	0	0	0	0	78	0	0	0	0	0	0	0	0	0	0	0	0	0	0	0	0	0	0	0	0	0	0	0	0	0	0	0	0	0	0	0	0	0	0	0	0	7	0	0
F309	0	0	0	0	0	0	0	0	0	38	0	0	0	0	0	0	0	0	0	0	0	0	0	0	0	0	0	0	0	0	0	0	0	0	0	0	0	0	0	0	0	0	0	0	0	0	0	0	0
F310	0	3	0	0	5	0	0	0	0	69	0	0	0	0	0	0	0	0	0	0	0	0	0	0	0	0	0	0	0	0	0	0	0	0	0	0	0	0	2	0	0	0	0	0	0	0	0	0	0
F311	0	0	0	0	24	0	72	0	0	71	0	0	0	0	0	0	0	0	0	0	0	5	0	0	0	0	0	0	0	0	0	0	0	0	0	0	0	0	0	0	0	0	0	0	0	0	0	0	0
F312	0	0	0	0	67	0	102	0	0	0	0	0	0	0	0	0	0	0	0	0	0	0	0	0	0	0	0	0	0	0	0	0	0	0	0	0	0	0	0	0	0	0	0	0	0	0	0	0	0
F313	0	0	0	0	9	0	14	0	0	8	0	0	0	0	0	0	0	0	0	0	0	0	0	0	0	0	0	2	0	0	0	0	0	0	0	0	0	0	0	0	0	0	0	0	0	0	0	0	0
F314	0	0	0	0	0	0	10	0	0	36	0	0	0	0	0	0	0	0	0	0	0	0	0	0	0	0	3	0	0	0	0	0	0	0	0	0	0	0	24	0	0	0	0	0	0	9	0	0	3
F315	0	0	5	0	0	0	0	0	0	0	0	0	0	0	0	0	0	0	0	0	0	0	0	0	0	0	0	0	0	0	0	0	0	0	0	0	0	0	0	0	0	0	0	5	0	0	0	0	0
F316	0	0	0	0	0	0	4	0	0	0	0	0	0	0	0	0	0	0	0	0	0	0	0	0	0	0	0	0	0	0	0	0	0	0	0	0	0	0	0	0	0	0	0	0	0	0	0	0	0
F317	0	0	0	0	7	0	0	0	0	0	0	0	0	0	0	0	0	0	0	0	0	0	0	0	0	0	0	0	0	0	0	0	0	0	0	9	0	0	0	0	0	0	0	0	0	0	0	0	0
F318	0	0	0	0	0	0	0	0	0	0	0	0	0	0	0	0	0	0	0	0	0	0	0	0	0	0	0	0	0	0	0	0	0	0	0	0	0	0	0	0	0	0	0	0	0	0	0	0	0
F319	0	0	0	0	0	0	0	0	0	0	0	0	0	0	0	0	0	0	0	0	0	0	0	0	0	0	0	0	0	0	0	0	0	0	0	0	0	0	0	0	0	0	0	0	0	0	0	0	0
F320	6	0	0	0	0	0	0	0	0	4	0	0	0	0	0	0	0	0	0	0	0	0	0	0	0	0	0	0	0	0	0	0	0	0	0	0	0	0	0	0	0	0	0	0	0	0	10	0	0
F321	0	0	0	0	0	0	0	0	0	0	0	0	0	0	0	0	0	0	0	0	0	0	0	0	0	0	0	0	0	0	0	0	0	0	0	0	0	0	0	0	0	0	0	0	0	0	0	0	0
F322	3	0	0	0	4	0	6	0	0	3	0	0	0	0	0	0	0	0	0	0	0	0	0	0	0	0	0	0	0	0	0	0	0	0	0	0	0	0	0	0	0	0	0	0	0	0	0	0	0
F323	0	0	0	0	0	0	0	0	0	0	0	0	0	0	0	0	0	0	0	0	0	0	0	0	0	0	0	0	0	0	0	0	0	0	0	0	0	0	0	0	0	0	0	0	0	0	0	0	0
F324	2	0	0	25	0	0	43	0	16	0	0	0	0	0	0	0	0	0	0	0	0	0	0	0	0	0	0	0	0	0	0	0	0	0	0	0	0	0	0	0	0	0	0	0	0	0	0	0	0
F325	6	0	0	0	10	0	5	0	0	0	0	0	0	0	0	0	0	0	0	0	0	0	0	0	0	0	0	0	0	0	0	0	0	0	0	0	0	0	0	0	0	0	0	0	7	0	0	0	0
F326	0	0	0	0	0	0	0	0	0	0	0	0	0	0	0	0	0	0	0	0	0	0	0	0	0	0	0	0	0	0	0	0	0	0	0	0	0	0	0	0	0	0	0	0	0	0	0	0	0
F327	4	0	0	0	0	0	0	0	0	0	0	0	0	0	0	0	0	0	0	0	0	0	0	0	0	0	0	0	0	0	0	0	0	0	0	0	0	0	0	0	0	0	0	0	0	0	0	0	0
F328	0	0	0	0	0	0	0	0	0	0	0	0	0	0	0	0	0	0	0	0	0	0	0	0	0	0	0	0	0	0	0	0	0	0	0	0	0	0	0	0	0	0	0	0	0	0	0	0	0
F329	0	0	0	0	0	0	0	0	0	0	0	0	0	0	0	0	0	0	0	0	0	0	0	0	0	0	0	0	0	0	0	0	0	0	0	0	0	0	0	0	0	0	0	0	0	0	0	0	0
F330	4	0	0	0	10	0	15	0	0	37	0	0	0	0	0	0	0	0	0	0	0	0	0	0	0	0	0	0	0	0	0	0	0	0	0	0	0	0	0	0	0	0	0	0	0	0	0	0	0
F331	0	0	0	0	0	0	3	0	0	0	0	0	0	0	0	0	0	0	0	0	0	0	0	0	0	0	0	0	0	0	0	0	0	0	0	0	0	0	0	0	0	0	0	0	0	0	0	0	0
F332	0	0	0	0	0	0	0	0	0	0	0	0	0	0	0	0	0	0	0	0	0	0	0	0	0	0	0	0	0	0	0	0	0	0	0	0	0	0	0	0	0	0	0	0	0	0	0	0	0
F333	0	0	0	0	0	0	0	0	0	2	2	0	0	0	0	0	0	0	0	0	0	0	0	0	0	0	0	0	0	0	0	0	0	0	0	0	0	0	0	0	0	0	0	0	0	9	9	0	0
F334	0	0	0	0	0	0	0	0	0	0	0	0	0	0	0	0	0	0	0	0	0	0	0	0	0	0	0	0	0	0	0	0	0	0	0	0	0	0	0	0	0	0	0	0	0	0	0	0	0
F335	33	0	0	0	0	0	187	0	0	0	0	0	0	0	0	0	0	0	0	0	0	0	0	0	0	0	0	0	0	0	0	0	0	0	0	0	0	0	0	0	0	0	0	0	0	0	0	0	0
F336	0	0	0	0	0	0	0	0	15	0	0	0	0	0	0	0	0	0	0	0	0	0	0	0	0	0	0	0	0	0	0	0	0	0	0	0	0	0	0	0	0	0	0	0	0	0	0	0	0
F337	15	0	0	0	16	0	0	0	0	4	0	0	0	0	0	0	9	0	0	0	0	0	0	0	0	0	0	0	0	0	0	0	0	0	0	0	0	0	0	0	0	0	0	0	0	0	0	0	0
F338	13	0	0	0	0	0	4	0	0	0	0	0	0	0	0	0	0	0	0	0	0	0	0	0	0	0	0	0	0	0	0	0	0	0	0	0	0	0	0	0	0	0	0	0	0	0	0	0	0
F339	9	0	0	0	5	0	27	0	0	7	0	0	0	0	0	0	0	0	0	0	0	0	0	0	0	0	0	0	0	0	0	0	0	0	0	0	0	0	0	0	0	0	0	0	0	0	0	0	0
F340	24	0	0	0	0	0	47	0	6	16	0	0	0	0	0	0	0	0	0	0	0	0	0	0	0	0	0	0	0	0	0	0	0	0	0	0	0	0	0	0	0	0	0	0	0	0	0	0	0
F341	45	0	0	0	11	0	4	0	0	0	0	0	0	0	0	0	0	0	0	0	0	0	0	0	0	0	0	0	0	0	0	0	0	0	0	0	0	0	0	0	0	0	0	0	0	0	0	0	0
F342	0	0	0	0	0	0	0	0	0	0	0	0	0	0	0	0	0	0	0	0	0	0	0	0	0	0	0	0	0	0	0	0	0	0	0	0	0	0	0	0	0	0	0	0	0	0	0	0	0
F343	0	0	0	0	0	0	0	0	0	0	0	0	0	0	0	0	0	0	0	0	0	0	0	0	0	0	0	0	0	0	0	0	0	0	0	0	0	0	0	0	0	0	0	0	4	0	0	0	0
F344	0	0	0	0	17	0	0	0	0	0	0	0	0	0	0	0	0	0	0	0	0	0	0	0	0	0	0	0	0	0	0	0	0	0	0	0	0	0	0	0	0	0	0	0	0	0	0	0	0
F345	2	0	0	0	0	0	0	0	0	0	0	0	0	0	0	0	0	0	0	0	0	0	0	0	0	0	0	0	0	0	0	0	0	0	0	0	0	0	0	0	0	0	0	0	0	0	0	0	0
F346	48	0	0	0	0	0	0	0	0	0	0	0	0	0	0	0	0	0	0	0	0	0	0	0	0	0	0	0	0	0	0	0	0	0	0	0	0	0	0	0	0	0	0	0	0	0	0	0	0
F347	25	0	0	0	0	0	5	0	0	0	0	0	0	0	0	0	0	0	0	0	0	0	0	0	0	0	0	0	0	0	0	0	0	0	0	0	0	0	0	0	0	0	0	0	0	0	0	0	0
F348	0	0	0	0	17	0	0	0	0	0	0	0	0	0	0	0	0	0	0	0	0	0	0	0	0	0	0	0	0	0	0	0	0	0	0	0	0	0	0	0	0	0	0	0	0	0	0	0	0
F349	10	0	0	0	64	0	124	0	0	11	0	0	0	0	0	0	0	0	0	0	0	7	30	0	0	0	0	0	0	0	0	0	0	0	0	0	0	0	5	0	0	0	0	0	9	0	0	0	0
F350	12	0	0	0	0	0	6	0	0	0	0	0	0	0	0	0	0	0	0	0	0	5	0	0	0	0	0	0	0	0	0	0	0	0	0	0	0	0	0	0	0	0	0	0	0	0	0	0	0
F351	0	0	0	0	0	0	0	0	0	0	0	0	0	0	0	0	0	0	0	0	0	0	0	0	0	0	0	0	0	0	0	0	0	0	0	0	0	0	0	0	0	0	0	0	0	0	0	0	0
F352	0	0	0	0	0	0	0	0	0	0	0	0	0	0	0	0	0	0	0	0	0	0	0	0	0	0	0	0	0	0	0	0	0	0	0	0	2	0	0	0	0	0	0	0	0	0	0	0	0
F353	3	0	0	0	0	0	0	0	0	0	0	0	0	0	0	0	0	0	0	0	0	0	0	0	0	0	0	0	0	0	3	0	0	0	0	0	0	0	0	0	0	0	0	0	0	0	0	0	0
F354	0	0	0	0	3	0	0	0	0	0	0	0	0	0	0	0	0	0	0	0	0	0	0	0	0	0	0	0	0	0	0	0	0	0	0	0	0	0	0	0	0	0	0	0	0	0	0	0	0
F355	35	0	0	0	0	0	6	0	0	0	0	0	0	0	0	0	0	0	0	0	0	0	0	0	0	0	0	0	0	0	0	0	0	0	0	0	0	0	0	0	0	0	0	0	0	0	0	0	0
F356	3	0	0	0	0	0	0	0	2	0	0	0	0	0	0	0	0	0	0	0	0	0	0	0	0	0	0	0	0	0	0	0	0	0	0	0	0	0	0	0	0	0	0	0	0	0	0	0	0
F357	0	0	0	0	13	0	25	0	0	0	0	0	0	0	0	0	0	0	0	0	0	0	0	0	0	0	0	0	0	0	0	0	0	0	0	0	0	0	0	0	0	0	0	0	0	0	3	0	0
F358	0	0	0	0	0	0	18	0	0	0	0	0	0	0	0	0	0	0	0	0	0	0	0	0	0	0	0	0	0	0	0	0	0	0	0	0	0	0	0	0	0	0	0	0	0	0	0	0	0
F359	0	0	0	0	0	0	15	0	0	0	0	0	0	0	0	0	0	0	0	0	0	0	0	0	0	0	0	0	0	0	0	0	0	0	0	0	0	0	0	0	0	0	0	0	0	0	0	0	0
F360	0	0	0	0	0	0	0	0	0	5	0	0	0	0	0	0	0	0	0	0	0	0	0	0	0	0	0	0	0	0	0	0	0	0	0	0	0	0	0	0	0	0	0	0	0	0	0	0	0
F361	0	0	0	0	20	0	0	0	0	17	0	0	0	0	0	0	0	0	0	0	0	0	0	0	0	0	0	0	0	0	0	0	0	0	0	0	0	0	0	0	0	0	0	3	0	0	0	0	0
F362	0	0	0	0	0	0	0	0	0	0	0	0	0	0	0	0	0	0	0	0	0	0	0	0	0	0	0	0	0	0	0	0	0	0	0	0	0	0	0	0	0	0	0	0	0	0	0	0	0
F363	0	0	0	0	0	0	8	0	0	0	0	0	0	0	0	0	0	0	0	0	0	0	0	0	0	0	0	0	0	0	0	0	0	0	0	0	0	0	0	0	0	0	0	0	0	0	0	0	0
F364	0	0	0	0	0	0	0	0	0	0	0	0	0	0	0	0	0	0	0	0	0	0	0	0	0	0	0	0	0	0	0	0	0	0	0	0	0	0	0	0	0	0	0	0	0	0	0	0	0
F365	0	0	0	0	13	0	7	0	8	5	0	0	0	0	0	0	0	0	0	0	0	0	0	0	0	0	0	0	0	0	0	0	0	0	0	0	0	0	0	0	0	0	0	0	0	0	0	0	0
F366	0	0	0	0	0	0	3	0	0	0	0	0	0	0	0	0	0	0	0	0	0	0	0	0	0	0	0	0	0	0	0	0	0	0	0	0	0	0	0	0	0	0	0	0	0	0	0	0	0
F367	0	0	0	0	0	0	0	0	0	0	0	0	0	0	0	0	0	0	0	0	0	0	0	0	0	0	0	0	0	0	0	0	0	0	0	0	0	0	0	0	0	0	0	0	0	0	0	0	0
F368	3	0	0	0	0	0	0	0	0	0	0	0	0	0	0	0	0	0	0	0	0	0	0	0	0	0	0	0	0	0	0	0	0	0	0	0	0	0	0	0	0	0	0	0	0	0	0	0	0
F369	3	0	0	0	0	0	0	0	0	0	0	0	0	0	0	0	0	0	0	0	0	0	0	0	0	0	0	0	0	0	0	0	0	0	0	0	0	0	0	0	0	0	0	0	0	0	0	2	0
F370	0	0	0	0	0	0	0	0	0	0	0	0	0	0	0	0	0	0	0	0	0	0	0	0	0	0	0	0	0	0	0	0	0	0	0	0	0	0	0	0	0	0	0	0	0	0	0	0	0
F371	0	0	0	0	0	0	0	0	4	3	0	0	0	0	0	0	0	0	0	0	0	0	0	0	0	0	0	0	0	0	0	0	0	0	0	0	0	0	0	0	0	0	0	0	0	0	0	0	0
F372	0	0	0	0	0	0	0	0	0	3	0	0	0	0	0	0	0	0	0	0	0	0	0	0	0	0	0	0	0	0	0	0	0	0	0	0	0	0	0	0	0	0	0	0	0	0	0	0	0
F373	0	0	0	0	0	0	0	0	0	0	0	0	0	0	0	0	0	0	0	0	0	0	0	0	0	0	0	0	0	0	0	0	0	0	0	0	0	0	0	0	0	0	0	0	0	0	0	0	0
F374	0	0	0	0	0	0	0	0	0	3	0	0	0	0	0	0	0	0	0	0	0	0	0	0	0	0	0	0	0	0	0	0	0	0	0	0	0	0	0	0	0	0	0	0	0	0	0	0	0
F375	7	0	0	0	0	0	0	0	0	0	0	0	0	0	0	0	0	0	0	0	0	0	0	0	0	0	0	0	0	0	0	0	0	0	0	0	0	0	0	0	0	0	0	0	0	0	0	0	0
F376	107	0	0	0	0	0	0	0	4	0	0	0	0	0	0	0	0	0	0	0	0	0	0	0	0	0	0	0	0	0	0	0	0	0	0	0	0	0	0	0	0	0	0	0	0	0	0	3	0
F377	5	0	0	0	0	0	0	0	0	0	0	0	0	0	0	0	0	0	0	0	0	0	0	0	0	0	0	0	0	0	0	0	0	0	0	0	0	0	0	0	0	0	0	0	0	0	0	0	0
F378	18	0	0	0	0	0	2	0	0	0	0	0	0	0	0	0	0	0	0	0	0	0	0	0	0	0	0	0	0	0	0	0	0	0	0	0	0	0	0	0	0	0	0	0	0	0	0	5	0
F379	24	0	0	0	0	0	0	0	0	0	0	0	0	0	0	0	0	0	0	0	0	0	0	0	0	0	0	0	0	0	0	0	0	0	0	0	0	0	0	0	0	0	0	0	0	0	0	28	0
F380	18	0	0	0	0	0	4	0	42	6	0	0	0	0	0	0	0	0	0	0	0	0	0	0	0	0	0	0	0	0	0	0	0	0	0	0	0	0	0	0	0	0	0	0	0	0	0	0	0
F381	0	0	0	0	0	0	0	0	0	0	0	0	0	0	0	0	0	0	0	0	0	0	0	0	0	0	0	0	0	0	0	0	0	0	0	0	0	0	0	0	0	0	0	0	0	0	0	0	0
F382	19	0	0	0	0	0	0	0	0	0	0	0	0	0	0	0	0	0	0	0	0	0	0	0	0	0	0	0	0	0	0	0	0	0	0	0	0	0	0	0	0	0	0	0	0	0	0	0	0
F383	2	0	0	0	0	0	0	0	0	0	0	0	0	0	0	0	0	0	0	0	0	0	0	0	0	0	0	0	0	0	0	0	0	0	0	3	0	0	0	0	0	0	0	0	0	0	0	0	0
F384	4	0	0	0	0	0	3	0	0	0	0	0	0	0	0	0	0	0	0	0	0	0	0	0	2	0	0	0	0	0	0	0	0	0	0	0	0	0	0	0	0	0	0	0	0	0	0	8	0
F385	0	0	0	0	0	0	0	0	0	0	0	0	0	0	0	0	0	0	0	0	0	0	0	0	0	0	0	0	0	0	0	0	0	0	0	0	0	0	0	0	0	0	0	0	0	0	7	11	0
F386	0	0	0	0	0	0	0	0	0	0	0	0	0	0	0	0	0	0	0	0	0	0	0	0	0	0	0	0	0	0	0	0	0	0	0	0	0	0	0	0	0	0	0	0	0	0	0	0	0
F387	0	0	0	0	0	0	0	0	0	0	0	0	0	0	0	0	0	0	0	0	0	0	0	0	0	0	0	0	0	0	0	0	0	0	0	0	0	0	0	0	0	0	0	0	0	0	36	0	0
F388	2	0	0	0	0	0	0	0	0	0	0	0	0	0	0	0	0	0	0	0	0	0	0	0	0	0	0	0	0	0	0	0	0	0	0	0	0	0	0	0	0	0	0	0	0	0	0	0	0
F389	4	0	0	0	0	0	0	0	0	0	0	0	0	0	0	0	0	0	0	0	0	0	0	0	0	0	0	0	0	0	0	0	0	0	0	0	0	0	0	0	0	0	0	0	0	0	0	5	0
F390	8	0	0	0	0	0	0	0	0	0	0	0	0	0	0	0	0	0	0	0	0	0	0	0	0	0	0	0	0	0	0	0	0	0	0	0	0	0	0	0	0	0	0	0	0	0	0	0	0
F391	0	0	0	0	0	0	0	0	0	0	0	0	0	0	0	0	0	0	0	0	0	0	0	0	0	0	0	0	0	0	0	0	0	0	0	2	0	0	0	0	0	0	0	0	0	0	0	0	0
F392	21	0	0	0	0	0	0	0	2	0	0	0	0	0	0	0	0	0	0	0	0	0	0	0	0	0	0	0	0	0	0	0	0	0	0	0	0	0	0	0	0	0	0	0	0	0	0	0	0
F393	3	0	0	0	7	0	22	0	0	0	0	0	0	0	0	0	0	0	0	0	0	0	0	0	0	0	0	0	0	0	0	0	0	0	0	0	0	0	0	0	0	0	0	0	0	0	0	0	0
F394	0	0	0	0	0	0	7	0	0	10	0	0	0	0	0	0	0	0	0	0	0	0	0	0	0	0	0	0	0	0	0	0	0	0	0	0	0	0	0	0	0	0	0	0	0	0	0	0	0
F395	2	0	0	0	0	0	0	0	0	0	0	0	0	0	0	0	0	0	0	0	0	0	0	0	0	0	0	0	0	0	0	0	0	0	0	0	0	0	0	0	0	0	0	0	0	0	0	0	0
F396	0	0	0	0	0	0	0	0	0	0	0	0	0	0	0	0	0	0	0	0	0	0	0	0	0	0	0	0	0	0	0	0	0	0	0	0	0	0	0	0	0	0	0	0	0	0	24	0	0
F397	7	0	0	0	0	0	0	0	0	2	0	0	0	0	0	0	0	0	0	0	0	0	0	0	0	0	0	0	0	0	0	0	0	0	0	0	0	0	0	0	0	0	0	0	0	0	0	0	0
F398	0	0	0	0	0	0	0	0	0	0	0	0	0	0	0	0	0	0	0	0	0	0	0	0	0	0	0	0	0	0	0	0	0	0	0	0	0	0	0	0	0	0	0	0	0	0	0	0	0
F399	3	0	0	0	0	0	0	0	0	0	0	0	0	0	0	0	0	0	0	0	0	0	0	0	0	0	0	0	0	0	0	0	0	0	0	0	0	0	0	0	0	0	0	0	0	0	0	0	0
F400	12	0	0	0	0	0	0	0	0	0	0	0	0	0	0	0	0	0	0	0	0	0	2	0	0	0	0	0	0	0	0	0	0	0	0	0	0	0	0	0	0	0	0	0	0	0	0	0	0
F401	2	0	0	0	0	0	0	0	0	0	0	0	0	0	0	0	0	0	0	0	0	0	0	0	0	0	0	0	0	0	0	0	0	0	0	0	0	0	0	0	0	0	0	0	0	0	5	0	0
F402	5	0	0	0	0	0	0	0	0	0	0	0	0	0	0	0	0	0	0	0	0	0	0	0	0	0	0	0	0	0	0	0	0	0	0	0	0	0	0	0	0	0	0	0	0	0	0	0	0
F403	5	0	0	0	0	0	0	0	0	0	0	0	0	0	0	0	0	0	0	0	0	0	0	0	0	0	0	0	0	0	0	0	0	0	0	0	0	0	0	0	0	0	0	0	0	0	0	0	0
F404	2	0	0	0	0	0	0	0	0	7	0	0	0	0	0	0	0	0	0	0	0	0	0	0	0	0	0	0	0	0	0	0	0	0	0	0	0	0	0	0	0	0	0	0	0	0	0	0	0
F405	0	0	0	0	0	0	3	0	0	0	0	0	0	0	0	0	0	0	0	0	0	0	0	0	0	0	0	0	0	0	0	0	0	0	0	0	0	0	0	0	0	0	0	0	0	0	0	0	0
F406	0	0	0	0	0	0	0	0	0	0	0	0	0	0	0	0	0	0	0	0	0	0	0	0	0	0	0	0	0	0	0	0	0	0	0	0	0	0	0	0	0	0	0	0	0	0	0	0	0
F407	2	0	0	0	0	0	0	0	0	4	0	0	0	0	0	0	0	0	0	0	0	0	0	0	0	0	0	0	0	0	0	0	0	0	0	0	0	0	0	0	0	0	0	0	0	0	0	0	0
F408	0	0	0	0	0	0	0	0	0	20	0	0	0	0	0	0	0	0	0	0	0	0	0	0	0	0	0	0	0	0	0	0	0	0	0	0	0	0	0	0	0	0	0	0	0	0	0	0	0
F409	0	0	0	0	0	0	0	0	0	2	0	0	0	0	0	0	0	0	0	0	0	0	0	0	0	0	0	0	0	0	0	0	0	0	0	0	0	0	0	0	0	0	0	0	0	0	0	0	0
F410	0	0	0	0	0	0	0	0	0	0	0	0	0	0	0	0	0	0	0	0	0	0	0	0	0	0	0	0	0	0	0	0	0	0	0	0	0	0	0	0	0	0	0	0	0	0	0	0	0
F411	0	0	0	0	0	0	0	0	0	3	0	0	0	0	0	0	0	0	0	0	0	0	0	0	0	0	0	0	0	0	0	0	0	0	0	0	0	0	0	0	0	0	0	0	0	0	2	0	0
F412	0	0	0	0	0	0	0	0	0	0	0	0	0	0	0	0	0	0	0	0	0	0	0	0	0	0	0	0	0	0	0	0	0	0	0	0	0	0	0	0	0	0	0	0	0	0	0	0	0
F413	0	0	0	0	0	0	0	0	0	0	0	0	0	0	0	0	0	0	0	0	0	0	0	0	0	0	0	0	0	0	0	0	0	0	0	0	0	0	0	0	0	0	0	46	0	0	5	17	0
F414	10	0	0	0	0	0	0	0	0	0	0	0	0	0	0	0	0	0	0	0	0	0	0	0	0	0	0	0	0	0	0	0	0	0	0	0	0	0	0	0	0	0	0	0	0	0	0	0	0
F415	0	0	0	0	0	0	0	0	0	0	0	0	0	0	0	0	0	0	0	0	0	0	0	0	0	0	0	0	0	0	0	0	0	0	0	0	0	0	0	0	0	0	0	0	0	0	0	0	0
F416	4	0	0	0	0	0	0	0	2	0	0	0	0	0	0	0	0	0	0	0	0	0	0	0	0	0	0	0	0	0	0	0	0	0	0	0	0	0	0	0	0	0	0	0	0	0	0	0	0
F417	0	0	0	0	0	0	0	0	6	40	0	0	0	0	0	0	0	0	0	0	0	0	0	0	0	0	0	0	0	0	0	0	0	0	0	0	0	0	0	0	0	0	0	0	0	0	0	3	0
F418	0	0	0	0	13	0	5	0	0	9	0	0	0	0	0	0	0	0	0	0	0	0	0	0	0	0	0	0	0	0	0	0	0	0	0	0	0	0	0	0	0	0	0	0	0	0	0	0	0
F419	0	0	0	0	0	0	0	0	0	0	0	0	0	0	0	0	0	0	0	0	0	0	0	0	0	0	0	0	0	0	0	0	0	0	0	0	0	0	0	0	0	0	0	3	0	0	0	0	0
F420	0	0	0	0	0	0	0	0	0	0	0	0	0	0	0	0	0	0	0	0	0	0	0	0	0	0	0	0	0	0	0	0	0	0	0	0	0	0	0	0	0	0	0	0	0	0	0	0	0
F421	22	0	0	0	0	0	0	0	4	27	0	0	0	0	0	0	0	0	0	0	0	0	0	0	0	0	0	0	0	0	0	0	0	0	0	0	0	0	0	0	0	0	0	0	0	0	0	0	0
F422	38	0	0	0	0	0	0	0	11	0	0	0	0	0	0	0	0	0	0	0	0	0	0	0	0	0	0	0	0	0	0	0	0	0	0	0	0	0	0	0	0	0	0	0	0	0	0	0	0
F423	357	0	0	0	0	0	0	0	0	0	0	0	0	0	0	0	0	0	0	0	0	0	0	0	0	0	0	0	0	0	0	0	0	0	0	0	0	0	0	0	0	0	0	0	0	0	0	5	0
F424	411	0	0	0	0	0	0	0	0	0	0	0	0	0	0	0	0	0	0	0	0	0	0	0	0	0	0	0	0	0	0	0	0	0	0	0	0	0	0	0	0	0	0	0	0	0	0	0	0
F425	520	0	0	3	0	0	0	0	0	0	0	0	0	0	0	0	0	0	0	0	0	0	0	0	0	0	0	0	0	0	0	0	0	0	0	0	0	0	0	0	0	0	0	0	0	0	8	4	0
F426	78	0	0	0	0	0	0	0	0	0	0	0	0	0	0	0	0	0	0	0	0	0	0	0	0	0	0	0	0	0	0	0	0	0	0	0	0	0	0	0	0	0	0	0	0	0	0	0	0
F427	289	0	0	0	0	0	0	0	0	0	0	0	0	0	0	0	0	0	0	0	0	0	0	0	0	0	0	0	0	0	0	0	0	0	0	0	0	0	0	0	0	0	0	0	0	0	0	0	0
F428	94	0	0	0	0	0	0	0	0	0	0	0	0	0	0	0	0	0	0	0	0	0	0	0	0	0	0	0	0	0	0	0	0	0	0	0	0	0	0	0	0	0	0	0	0	0	14	0	0
F429	41	0	0	0	0	0	0	0	0	0	0	0	0	0	0	0	0	0	0	0	0	0	0	0	0	0	0	0	0	0	0	0	0	0	0	3	0	0	0	0	0	0	0	0	0	0	5	0	0
F430	27	0	0	0	0	0	0	0	0	0	0	0	0	0	0	0	0	0	0	0	0	6	0	0	0	0	0	0	0	0	3	0	0	6	0	0	0	0	0	0	0	0	0	0	0	0	10	0	0
F431	114	0	0	6	0	0	11	0	0	0	0	0	0	0	0	0	0	0	0	0	0	0	0	0	0	0	0	0	0	0	0	0	0	0	0	0	0	0	0	0	0	0	0	0	0	0	11	14	0
F432	146	0	0	0	0	0	4	0	0	5	0	0	0	0	0	0	0	0	0	0	0	0	0	0	0	0	0	0	0	0	0	0	0	0	0	0	0	0	0	0	0	0	0	0	0	0	13	0	0
F433	0	0	0	0	0	0	0	0	0	0	0	0	0	0	0	0	0	0	0	0	0	0	0	0	0	0	0	0	0	0	0	0	0	0	0	0	0	0	0	0	0	0	0	0	0	0	0	0	0
F434	6	0	0	0	0	0	0	0	0	0	0	0	0	0	0	0	0	0	0	0	0	0	0	0	0	0	0	0	0	0	0	0	0	0	0	0	0	0	0	0	0	0	0	0	0	0	0	0	0
F435	117	0	6	0	0	0	0	0	0	4	0	0	0	0	0	0	0	0	0	0	0	0	0	0	0	0	0	0	0	0	0	0	0	0	0	0	0	0	0	0	0	0	0	0	0	0	0	0	0
F436	40	0	0	0	0	0	4	0	0	0	0	0	0	0	0	0	0	0	0	0	0	0	0	0	0	0	0	0	0	0	0	0	0	0	0	0	0	0	0	0	0	0	0	0	0	0	21	0	0
F437	25	0	0	0	0	0	48	0	3	9	0	0	0	0	3	0	0	0	0	0	0	0	0	0	0	0	0	0	0	0	0	0	0	2	0	7	0	0	6	0	0	0	0	0	0	0	0	0	0
F438	6	0	0	0	0	0	7	0	0	17	0	0	0	0	0	0	0	0	0	0	2	0	0	0	0	0	0	0	0	0	0	0	0	0	0	0	0	0	0	0	0	0	3	0	0	0	0	0	0
F439	124	0	0	0	0	0	0	0	0	0	0	0	0	0	0	0	0	0	0	0	0	0	0	0	0	0	0	0	0	0	0	0	0	0	0	0	0	0	0	0	0	0	0	0	0	0	0	0	0
F440	17	0	0	0	56	0	0	0	0	6	0	0	0	0	0	0	0	0	0	0	0	0	0	0	0	0	0	0	0	0	0	0	0	0	0	0	0	0	0	0	0	0	0	0	0	0	0	0	0
F441	2	0	0	0	0	0	0	0	0	0	0	0	0	0	0	0	0	0	0	0	0	0	0	0	0	0	0	0	0	0	0	0	0	0	0	0	0	0	0	0	0	0	0	0	0	0	0	0	0
F442	2	0	0	4	0	0	13	0	0	6	0	0	0	0	0	0	0	0	0	0	0	0	11	0	0	0	0	0	0	0	0	0	0	0	0	18	0	0	16	0	0	0	0	0	0	14	0	0	0
F443	3	0	6	0	0	0	4	0	0	0	0	0	0	0	0	0	0	0	0	0	0	0	0	0	0	0	0	0	0	0	0	0	0	0	0	7	0	0	3	0	0	0	0	0	0	0	0	0	0
F444	0	0	0	0	0	0	0	0	0	0	0	0	0	0	0	0	0	0	0	0	0	0	0	0	0	0	0	0	0	0	0	0	0	0	0	0	0	0	0	0	0	0	0	0	0	0	0	0	0
F445	0	0	0	0	0	0	0	0	0	0	0	0	0	0	0	0	0	0	0	0	0	0	0	0	0	0	0	0	0	0	0	0	0	0	0	0	0	0	0	0	0	0	0	0	0	0	0	0	0
F446	0	0	0	0	0	0	0	0	0	0	0	0	0	0	0	0	0	0	0	0	0	0	0	0	2	0	0	0	0	0	0	0	0	0	0	0	0	0	0	0	0	0	0	0	0	0	0	0	0
F447	0	0	0	0	0	0	0	0	0	0	0	0	0	0	0	0	0	0	0	0	0	0	0	0	0	0	0	0	0	0	0	0	0	0	0	0	0	0	0	0	0	0	0	0	0	0	0	0	0
F448	0	0	0	0	4	0	0	0	0	0	0	0	0	0	0	0	0	0	0	0	0	0	0	0	0	0	0	0	0	0	0	0	0	0	0	0	0	0	0	0	0	0	0	0	0	0	0	0	0
F449	4	0	0	0	63	0	23	0	0	116	0	0	0	0	0	0	0	0	0	0	0	0	0	0	0	0	0	0	0	0	0	0	0	0	0	0	0	0	0	0	0	0	0	0	0	0	0	0	0
F450	7	0	0	0	12	0	16	0	0	7	0	0	0	0	0	0	0	0	0	0	0	0	0	0	0	0	0	0	0	0	2	0	0	0	0	0	0	0	0	0	0	0	5	0	0	0	0	0	0
F451	3	0	0	0	13	0	39	0	7	19	0	0	0	0	0	0	0	0	0	0	0	0	0	0	0	0	0	0	0	0	0	0	0	0	0	0	0	0	0	0	0	0	0	0	0	0	0	0	0
F453	0	0	0	0	0	0	5	0	0	17	0	0	0	0	0	0	0	0	0	0	2	0	0	0	0	0	0	0	0	0	0	0	0	0	0	0	0	0	0	0	0	0	0	0	0	0	0	0	0
F454	0	0	0	0	0	0	0	0	0	0	0	0	0	0	0	0	0	0	0	0	0	0	0	0	0	0	0	0	0	0	0	2	0	0	0	0	0	0	0	0	0	0	0	0	0	0	0	0	0
F455	5	0	0	0	127	0	0	0	3	16	0	0	0	0	0	0	0	0	0	0	0	0	0	0	0	0	0	0	0	0	0	0	0	0	0	0	0	0	0	0	0	0	0	6	0	0	0	0	0
F456	0	0	0	0	0	0	0	0	0	0	0	0	0	0	0	0	0	0	0	0	0	0	0	0	0	0	0	0	0	0	0	0	0	0	0	0	0	0	0	0	0	0	0	0	0	0	0	0	0
F457	7	0	0	3	0	0	8	0	0	8	0	0	0	0	0	0	0	0	0	0	0	0	0	0	0	0	0	0	0	0	0	0	0	0	0	0	0	0	0	0	0	0	0	0	0	0	0	0	0
F458	5	0	0	0	0	2	0	0	0	0	0	0	0	0	0	0	0	0	0	0	0	0	5	0	0	0	0	0	0	0	0	0	0	0	0	3	0	0	0	0	0	0	0	0	0	0	0	0	0
F459	97	0	0	0	0	0	0	0	0	0	0	0	0	0	0	0	0	0	0	0	0	0	0	0	0	0	0	0	0	0	0	0	0	0	0	0	0	0	0	0	0	0	0	0	0	0	0	0	0
F460	124	0	0	0	0	0	0	0	0	0	0	0	0	0	0	0	0	0	0	0	0	0	0	0	0	0	0	0	0	0	0	0	0	0	0	0	0	0	0	0	0	0	0	0	0	0	0	0	0
F461	360	0	0	0	0	0	0	0	0	0	0	0	0	0	0	0	0	0	0	0	0	0	0	0	0	0	0	0	0	0	0	0	0	0	0	0	0	0	0	0	0	0	0	0	0	0	0	0	0
F462	568	0	0	0	0	0	0	0	0	0	0	0	0	0	0	0	0	0	0	0	0	0	0	0	0	0	0	0	0	0	0	0	0	0	0	0	0	0	0	0	0	0	0	0	0	0	0	0	0
F463	101	0	0	0	0	0	0	0	0	0	0	0	0	0	0	0	0	0	0	0	0	0	0	0	0	0	0	0	0	0	0	0	0	0	0	0	0	0	0	0	0	0	0	0	0	0	0	0	0
F464	137	0	0	0	0	0	0	0	0	0	0	0	0	0	0	0	0	0	0	0	0	0	0	0	0	0	0	0	0	0	0	0	0	0	0	0	0	0	0	0	0	0	0	0	0	0	0	0	0
F465	161	0	0	0	0	0	0	0	0	0	0	0	0	0	0	0	0	0	0	0	0	0	0	0	0	0	0	0	0	0	0	0	0	0	0	0	0	0	0	0	0	0	0	0	0	0	0	0	0
F466	69	0	0	0	0	0	0	0	0	0	0	0	0	0	0	0	0	0	0	0	0	0	0	0	0	0	0	0	0	0	0	0	0	0	0	0	0	0	0	0	0	0	0	0	0	0	0	0	0
F467	106	0	0	0	0	0	0	0	0	0	0	0	0	0	0	0	0	0	0	0	0	0	0	0	0	0	0	0	0	0	0	0	0	0	0	0	0	0	2	0	0	0	0	0	0	0	0	0	0
F468	437	0	6	0	8	0	9	0	0	10	0	0	0	0	0	0	0	0	0	0	0	0	0	0	0	0	0	0	0	0	0	0	0	0	0	0	0	0	0	0	0	0	0	0	6	0	0	10	0
F469	491	0	0	0	0	0	5	0	0	0	0	0	0	0	0	0	0	0	0	0	0	0	0	0	0	0	0	0	0	0	0	0	0	0	0	0	0	0	0	0	0	0	0	0	0	0	15	0	0
F470	34	0	0	0	0	0	0	0	2	0	0	0	0	0	0	0	0	0	0	0	0	0	0	0	0	0	0	0	0	0	0	0	0	0	0	0	0	0	0	0	0	0	0	0	0	0	2	0	0
F471	842	0	13	0	0	0	0	0	0	10	0	0	0	0	0	0	0	0	0	0	0	0	0	0	0	0	0	0	0	0	0	0	0	0	0	0	0	0	0	0	0	0	0	0	0	0	7	0	0
F472	264	0	0	0	0	0	22	0	6	0	0	0	0	0	0	0	0	0	0	0	0	0	0	0	0	0	0	0	0	0	0	0	0	0	0	0	0	0	0	0	0	0	0	0	0	0	5	0	0
F473	75	0	0	0	25	0	0	0	21	0	0	0	0	0	0	0	0	0	0	0	5	2	0	0	0	0	0	0	0	0	0	0	0	0	0	3	0	0	0	0	0	0	0	0	0	0	0	0	0
F474	119	0	5	0	0	0	3	0	0	13	0	0	0	0	0	0	0	0	0	0	0	0	0	0	0	0	0	0	0	0	0	0	0	0	0	0	0	0	0	0	0	0	0	0	0	0	61	0	0
F475	37	0	0	0	0	0	0	0	0	17	0	0	0	0	0	0	0	0	0	0	0	0	2	0	0	0	0	0	0	0	0	0	0	0	0	0	0	0	0	0	0	0	0	0	0	0	0	0	0
F476	783	0	0	0	11	0	4	0	0	5	0	0	0	0	0	0	0	0	0	0	0	0	0	0	0	0	0	0	0	0	0	0	0	0	0	0	0	0	0	0	0	0	0	0	12	0	59	0	0
F477	74	0	0	0	0	0	3	0	0	0	0	0	0	0	0	0	0	0	0	0	0	0	0	0	0	0	0	0	0	0	0	0	0	0	0	0	0	0	0	0	0	0	0	0	0	0	5	0	0
F478	57	0	0	0	0	0	0	0	0	9	0	0	0	0	0	0	0	0	0	0	0	0	0	0	0	0	0	0	0	0	0	0	0	0	0	0	0	0	0	0	0	0	0	0	0	0	0	4	0
F479	2	0	0	0	0	0	52	0	0	198	0	0	0	0	0	0	0	0	0	0	0	0	0	0	0	0	0	0	0	0	0	0	0	0	0	0	0	0	0	0	0	0	0	0	0	0	7	7	0
F480	92	0	0	0	0	0	0	0	0	0	0	0	0	0	0	0	0	0	0	0	0	0	0	0	0	0	0	0	0	0	0	0	0	0	0	0	0	0	0	0	0	0	0	0	0	0	0	0	0
F481	24	0	0	0	0	0	0	0	16	27	0	0	0	0	0	0	0	0	0	0	0	0	0	0	0	0	0	0	0	0	0	0	0	0	0	0	0	0	0	0	0	0	0	0	0	0	0	0	0
F482	3	0	0	0	0	0	0	0	5	0	0	0	0	0	0	0	0	0	0	0	0	0	0	0	0	0	0	0	0	0	0	0	0	0	0	0	0	0	0	0	0	0	0	0	0	0	0	0	0
F483	19	0	0	0	0	0	0	0	0	0	0	0	0	0	0	0	0	0	0	0	0	0	0	0	0	0	0	0	0	0	0	0	0	0	0	0	0	0	0	0	0	0	0	0	0	0	0	0	0
F484	4	0	0	0	0	0	7	0	0	188	0	0	0	0	0	0	0	0	0	0	0	0	0	0	0	0	0	0	0	0	0	0	0	0	0	0	0	0	0	0	0	0	0	0	0	0	0	0	0
F485	45	0	0	0	0	0	8	0	0	24	0	0	0	0	0	0	0	0	0	0	0	0	0	0	0	0	0	0	0	0	0	0	0	0	0	0	0	0	0	0	0	0	0	0	0	0	0	4	0
F486	8	0	0	0	0	0	0	0	0	8	0	0	0	0	0	0	0	0	0	0	0	0	0	0	0	0	0	0	0	0	0	0	0	0	0	0	0	0	0	0	0	0	0	0	0	0	0	0	0
F487	11	0	0	0	0	0	0	0	4	15	0	0	0	0	0	0	0	0	0	0	0	0	0	0	0	0	0	0	0	0	0	0	0	0	0	0	0	0	0	0	0	0	0	0	0	0	0	0	0
F488	16	0	0	0	0	0	0	0	0	3	0	0	0	0	0	0	0	0	0	0	0	0	0	0	0	0	0	0	0	0	0	0	0	0	0	0	0	0	0	0	0	0	0	0	0	0	0	0	0
F489	5	0	0	0	0	0	0	0	0	17	0	0	0	0	0	0	0	0	0	0	0	0	0	0	0	0	0	0	0	0	0	0	0	0	0	0	0	0	0	0	0	0	0	0	0	0	0	4	0
F490	8	0	0	0	6	0	0	0	2	9	0	0	0	0	0	0	0	0	0	0	0	0	0	0	0	0	0	0	0	0	0	0	0	0	0	0	0	0	0	0	0	0	0	0	0	0	0	0	0
F491	0	0	0	0	0	0	0	0	7	0	0	0	0	0	0	0	0	0	0	0	0	0	0	0	0	0	0	0	0	0	0	0	0	0	0	0	0	0	0	0	0	0	0	0	0	0	0	0	0
F492	7	0	0	0	0	0	3	0	0	5	0	0	0	0	0	0	0	0	0	0	0	0	0	0	0	0	0	0	0	0	0	0	0	0	0	0	0	0	0	0	0	0	0	0	0	0	0	0	0
F493	13	0	0	0	0	0	0	0	27	0	0	0	0	0	0	0	0	0	0	0	0	0	0	0	0	0	0	0	0	0	0	0	0	0	0	0	0	0	0	0	0	0	0	0	0	0	8	5	0
F494	0	0	0	0	0	0	0	0	0	0	0	0	0	0	0	0	0	0	0	0	0	0	0	0	0	0	0	0	0	0	0	0	0	0	0	0	0	0	0	0	0	0	0	0	0	0	0	0	0
F496	9	0	0	0	0	0	0	0	0	0	0	0	0	0	0	0	0	0	0	0	0	0	0	0	0	0	0	0	0	0	0	0	0	0	0	0	0	0	0	0	0	0	0	0	0	0	40	0	0
F497	5	0	0	0	0	0	109	0	0	13	0	0	0	0	0	0	0	0	0	0	0	0	0	0	0	0	0	0	0	0	0	0	0	0	0	0	0	0	0	0	0	0	0	0	0	0	0	0	0
F498	22	0	0	0	0	0	0	0	0	0	0	0	0	0	0	0	0	0	0	0	0	0	0	0	0	0	0	0	0	0	0	0	0	0	0	0	0	0	0	0	0	0	0	0	0	0	5	0	0
F499	43	0	0	0	10	0	5	0	45	0	0	0	0	0	0	0	0	0	0	0	0	0	0	0	0	0	0	0	0	0	0	0	0	0	0	0	0	0	0	0	0	0	0	0	0	0	44	8	0
F501	0	0	0	0	0	0	7	0	7	74	0	0	0	0	0	0	0	0	0	0	0	0	0	0	0	0	0	0	0	0	0	0	0	0	0	0	0	0	0	0	0	0	0	0	0	0	0	5	0
F502	36	0	0	0	0	0	0	0	7	6	0	0	0	0	0	0	0	0	0	0	0	0	0	0	0	0	0	0	0	0	0	0	0	0	0	0	0	0	0	0	0	0	0	0	0	0	11	11	0
F503	164	0	0	0	0	0	9	0	0	0	0	0	0	0	0	0	0	0	0	0	0	0	0	0	0	0	0	0	0	0	0	0	0	0	0	0	0	0	0	0	0	0	0	0	0	0	46	16	0
F504	17	0	0	0	0	0	0	0	0	0	0	0	0	0	0	0	0	0	0	0	0	0	0	0	0	0	0	0	0	0	0	0	0	0	0	0	0	0	0	0	0	0	0	0	0	0	21	13	0
F505	0	0	0	0	0	0	0	0	0	0	0	0	0	0	0	0	0	0	0	0	0	0	0	0	0	0	0	0	0	0	0	0	0	0	0	0	0	0	0	0	0	0	0	0	0	0	0	0	0
F506	18	0	0	0	0	0	0	0	0	0	0	0	0	0	0	0	0	0	0	0	0	0	0	0	0	0	0	0	0	0	0	0	0	0	0	0	0	0	0	0	0	0	0	0	0	0	0	0	0
F507	8	0	0	0	3	0	0	0	0	0	0	0	0	0	0	0	0	0	0	0	0	0	0	0	0	0	0	0	0	0	0	0	0	0	0	0	0	0	0	0	0	0	0	0	0	0	12	120	0
F508	4	0	0	0	0	0	0	0	0	0	0	0	0	0	0	0	0	0	0	0	0	0	0	0	0	0	0	0	0	0	0	0	0	0	0	0	0	0	0	0	0	0	0	0	0	0	6	2	0
F509	23	0	0	0	0	0	0	0	0	0	0	0	0	0	0	0	0	0	0	0	0	0	0	0	0	0	0	0	0	0	0	0	0	0	0	0	0	0	0	0	0	0	0	0	0	0	0	0	0
F510	9	0	0	0	0	0	0	0	0	0	0	0	0	0	0	0	0	0	0	0	0	0	0	0	0	0	0	0	0	0	0	0	0	0	0	0	0	0	0	0	0	0	0	0	0	0	0	18	0
F511	0	0	0	0	0	0	0	0	0	20	0	0	0	0	0	0	0	0	0	0	0	0	0	0	0	0	0	0	0	0	0	0	0	0	0	3	0	0	0	0	0	0	0	0	0	0	14	13	0
F512	14	0	0	0	0	0	0	0	2	0	0	0	0	0	0	0	0	0	0	0	0	0	0	0	0	0	0	0	0	0	0	0	0	0	0	0	0	0	0	0	0	0	0	0	0	0	33	65	0
F513	0	0	0	0	0	0	0	0	0	4	0	0	0	0	0	0	0	0	0	0	0	0	0	0	0	0	0	0	0	0	0	0	0	0	0	0	0	0	0	0	0	0	0	0	0	0	0	0	0
F514	18	0	13	0	0	0	16	0	0	14	0	0	0	0	0	0	0	0	0	0	0	0	0	0	0	0	0	0	0	0	0	0	0	0	0	0	0	0	0	0	0	0	0	0	0	0	9	13	0
F515	98	0	0	0	0	0	7	0	0	26	0	0	0	0	0	0	0	0	0	0	0	0	0	0	0	0	0	0	0	0	0	0	0	0	0	0	0	0	0	0	0	0	0	0	0	0	0	0	0
F516	53	0	0	0	0	0	4	0	3	0	0	0	0	0	0	0	0	0	0	0	0	0	0	0	0	0	0	0	0	0	0	0	0	0	0	0	0	0	0	0	0	0	0	0	0	0	10	0	0
F517	101	0	0	0	0	0	5	0	4	5	0	0	0	0	0	0	0	0	0	0	0	0	0	0	0	0	0	0	0	0	0	0	0	0	0	0	0	0	0	0	0	0	0	0	0	0	10	5	0
F518	53	0	7	0	0	0	0	0	6	0	0	0	0	0	0	0	0	0	0	0	0	0	0	0	0	0	0	0	0	0	0	0	0	0	0	0	0	0	0	0	0	0	0	0	6	0	0	2	0
F519	30	0	0	0	0	0	0	0	0	0	0	0	0	0	0	0	0	0	0	3	0	0	0	0	0	0	0	0	0	0	0	0	0	0	0	0	0	0	0	0	0	0	0	0	0	0	9	0	0
F520	61	0	0	0	0	0	0	0	0	0	0	0	0	0	0	0	0	0	0	0	0	0	0	0	0	0	0	0	0	0	0	0	0	0	0	0	0	0	0	0	0	0	0	0	0	0	0	0	0
F521	753	0	0	0	0	0	8	0	0	0	0	0	0	0	0	0	0	0	0	0	0	0	0	0	0	0	0	0	0	0	0	0	0	0	0	0	0	0	0	0	0	0	0	0	0	0	9	3	0
F522	76	0	0	0	0	0	0	0	14	13	0	0	0	0	0	0	0	0	0	0	0	0	0	0	0	0	0	0	0	0	0	0	0	0	0	0	0	0	0	0	0	0	0	0	0	0	91	0	0
F523	18	0	0	0	0	0	0	0	0	0	0	0	0	0	0	0	0	0	0	0	0	0	0	0	0	0	0	0	0	0	0	0	0	0	0	0	0	0	0	0	0	0	0	0	0	0	0	32	0
F524	0	0	0	0	0	0	0	0	0	5	0	0	0	0	0	0	0	0	0	0	0	0	0	0	0	0	0	0	0	0	0	0	0	0	0	0	0	0	0	0	0	0	0	0	0	0	21	0	0
F525	136	0	0	0	0	0	9	0	0	0	0	0	0	0	0	0	0	0	0	0	0	0	0	0	0	0	0	0	0	0	0	0	0	0	0	0	0	0	0	0	0	0	0	0	0	0	6	0	0
F526	20	0	0	0	0	0	408	0	0	130	0	0	0	0	0	0	0	0	0	0	0	2	0	0	0	0	0	0	0	0	0	0	0	0	0	0	0	0	0	0	0	0	0	0	0	0	19	3	0
F527	8	0	0	0	12	0	4	0	0	11	0	0	0	0	0	0	0	0	0	0	0	0	0	0	0	0	0	0	0	0	0	0	0	0	0	0	0	0	0	0	0	0	0	0	0	0	0	0	0
F528	2	0	0	0	0	0	0	0	10	5	0	0	0	0	0	0	0	0	0	0	0	0	0	0	0	0	0	0	0	0	0	0	0	0	0	11	0	0	0	0	0	0	0	0	0	12	0	0	0
F529	0	0	0	0	8	0	0	0	0	0	0	0	0	0	0	0	0	0	0	0	0	0	0	0	0	0	0	0	0	0	0	0	0	0	0	0	0	0	0	0	0	0	0	0	0	0	5	30	0
F530	0	0	0	0	0	0	0	0	0	5	0	0	0	0	0	0	0	0	0	3	0	0	0	0	0	0	0	0	0	0	0	0	0	0	0	0	0	0	0	0	0	0	0	0	0	0	85	0	0
F531	5	0	0	0	0	0	4	0	5	8	0	0	0	0	0	0	0	0	0	0	0	0	0	0	0	0	0	0	0	0	0	0	0	0	0	0	0	0	0	0	0	0	0	0	0	0	0	0	0
F532	4	0	9	0	0	0	0	0	0	71	0	0	0	0	0	0	0	0	0	0	0	0	0	0	0	0	0	0	0	0	0	0	0	0	0	0	0	0	0	0	0	0	0	0	0	0	0	0	0
F533	0	0	0	0	40	0	21	0	0	23	0	0	0	0	0	0	0	0	0	0	0	0	0	0	0	0	0	0	0	0	0	0	0	0	0	0	0	0	0	0	0	0	0	0	0	0	0	0	0
F534	0	0	0	0	0	0	0	0	30	31	0	0	0	0	0	0	0	0	0	0	0	0	0	0	0	0	0	0	0	0	0	0	0	0	0	0	0	0	0	0	0	0	0	0	0	0	0	0	0
F535	3	0	0	0	0	0	0	0	13	0	0	0	2	0	0	0	0	0	0	0	0	0	0	0	0	0	0	0	0	0	0	0	0	0	0	0	0	0	0	0	0	0	0	0	0	0	0	0	0
F536	0	0	0	0	0	0	0	0	7	0	0	0	0	0	0	0	0	0	0	0	0	0	0	0	0	0	0	0	0	0	0	0	0	0	0	0	0	0	0	0	0	0	0	0	0	0	0	0	0
F537	2	0	0	0	0	0	0	0	15	13	0	0	0	0	0	0	0	0	0	0	0	0	0	0	0	0	0	0	0	0	0	0	0	0	0	0	0	0	0	0	0	0	0	0	0	0	2	0	0
F538	4	0	0	0	0	0	33	0	0	36	0	0	0	0	0	0	4	0	0	0	0	0	0	0	0	0	0	0	0	0	0	0	0	0	0	0	0	0	11	0	0	0	0	0	0	0	0	5	0
F539	0	0	0	0	12	0	0	0	13	11	0	0	0	0	0	0	0	0	0	0	0	0	0	0	0	0	0	0	0	0	0	0	0	0	0	0	0	0	0	0	0	0	0	0	0	0	0	0	0
F540	0	0	0	0	0	0	0	0	0	0	0	0	0	0	0	0	0	0	0	0	0	0	0	0	0	0	0	0	0	0	0	0	0	0	0	0	0	0	0	0	0	0	0	0	0	0	0	0	0
F541	0	0	0	0	0	0	0	0	0	0	0	0	0	0	0	0	0	0	0	0	0	0	0	0	0	0	0	0	0	0	0	0	0	0	0	0	0	0	0	0	0	0	0	0	0	0	0	0	0
F542	0	0	0	0	0	0	0	0	0	3	0	0	0	0	0	0	0	0	0	0	0	0	0	0	0	0	0	0	0	0	0	0	0	0	0	0	0	0	0	0	0	0	0	0	0	0	0	0	0
F543	0	0	0	0	0	0	7	0	0	5	0	0	0	0	0	0	0	0	0	0	0	0	0	0	0	0	0	0	0	0	0	0	0	0	0	0	0	0	0	0	0	0	0	0	0	0	0	0	0
F544	0	0	0	0	55	0	0	0	0	0	0	0	0	0	0	0	0	0	0	0	0	0	0	0	0	0	0	0	0	0	0	0	0	0	0	0	0	0	0	0	0	0	0	0	0	0	0	0	0
F545	0	0	0	0	12	0	0	0	0	8	0	0	0	0	0	0	0	0	0	0	0	0	0	0	0	0	0	0	0	0	0	0	0	0	0	0	0	0	0	0	0	0	0	0	0	0	0	0	0
F546	0	0	0	0	16	0	0	0	0	58	0	0	0	0	0	0	0	0	0	0	0	0	0	0	0	0	0	0	0	0	0	0	0	0	0	0	0	0	0	0	0	0	0	0	0	0	0	0	0
F547	0	0	0	0	16	0	0	0	0	87	0	0	0	0	0	0	0	0	0	0	0	0	0	0	0	0	0	0	0	0	0	0	0	0	0	0	0	0	0	0	0	0	0	0	0	0	0	0	0
F548	0	0	0	0	5	0	0	0	0	24	0	0	0	0	0	0	0	0	0	0	0	0	0	0	0	0	0	0	0	0	0	0	0	0	0	0	0	0	0	0	0	0	0	0	0	0	0	0	0
F549	2	0	0	0	43	0	47	0	0	162	0	0	0	0	0	0	0	0	0	0	0	0	0	0	0	0	0	0	0	0	0	0	0	0	0	0	0	0	0	0	0	0	0	0	0	0	0	0	0
F550	0	0	0	0	0	0	0	0	2	0	0	0	0	0	0	0	0	0	0	0	0	0	0	0	0	0	0	0	0	0	0	0	0	0	0	0	0	0	0	0	0	0	0	0	0	0	0	0	0
F551	0	0	0	0	2	0	0	0	0	0	0	0	0	0	0	0	0	0	0	0	0	0	0	0	0	0	0	0	0	0	0	0	0	0	0	0	0	0	4	0	0	0	0	0	0	0	0	0	0
F552	0	0	0	0	0	0	0	0	2	6	0	0	0	0	0	0	0	0	0	0	0	0	0	0	0	0	0	0	0	0	0	0	0	0	0	0	0	0	0	0	0	0	0	0	0	0	0	0	0
F553	8	0	0	0	0	0	0	0	0	0	0	0	0	0	0	0	0	0	0	0	0	0	0	0	0	0	0	0	0	0	0	0	0	0	0	0	0	0	0	0	0	0	0	0	0	0	0	0	0
F554	4	0	0	0	0	0	0	0	0	0	0	0	0	0	0	0	0	0	0	0	0	0	0	0	0	0	0	0	0	0	0	0	0	0	0	0	0	0	0	0	0	0	0	0	0	0	7	0	0
F555	0	0	0	0	0	0	0	0	0	0	0	0	0	0	0	0	0	0	0	0	0	0	0	0	0	0	0	0	0	0	0	0	0	0	0	0	0	0	0	0	0	0	0	3	0	0	0	0	0
F556	2	0	0	0	0	0	0	0	0	0	0	0	0	0	0	0	0	0	0	0	0	0	0	0	0	0	0	0	0	0	0	0	0	0	0	0	0	0	0	0	0	0	0	0	0	0	9	0	0
F557	3	0	0	0	0	4	44	0	0	21	0	0	0	0	0	0	0	0	0	0	0	0	0	0	0	0	0	0	0	0	0	0	0	0	0	0	0	0	0	0	0	0	0	0	0	0	0	0	0
F558	63	0	0	0	0	0	0	0	0	0	0	0	0	0	0	0	0	0	0	0	0	0	0	0	0	0	0	0	0	0	0	0	0	0	0	0	0	0	0	0	0	0	0	0	0	0	0	0	0
F559	69	0	0	0	0	0	0	0	0	4	0	0	0	0	0	0	0	0	0	0	0	0	0	0	0	0	0	0	0	0	0	0	0	0	0	0	0	0	0	0	0	0	0	0	0	0	3	0	0
F94	0	0	0	0	0	0	18	0	15	54	0	0	0	0	0	0	0	0	0	0	0	0	0	0	0	0	0	0	0	0	0	0	0	0	0	0	0	0	0	0	0	0	0	0	0	0	0	0	0
F95	8	0	0	0	0	0	64	0	0	0	0	0	0	0	0	0	0	0	0	0	0	0	0	0	0	0	0	0	0	0	0	0	0	0	0	5	0	0	12	0	0	0	0	0	0	0	0	0	0
F96	0	0	0	0	0	0	0	0	0	0	0	0	0	0	0	0	0	0	0	0	0	0	0	0	0	0	0	0	0	0	0	0	0	0	0	0	0	0	0	0	0	0	0	0	0	0	0	0	0
F97	0	0	0	0	0	0	0	0	0	0	0	0	0	0	0	0	0	0	0	0	0	0	0	0	0	0	0	0	0	0	0	0	0	0	0	0	0	0	0	0	0	0	0	0	0	0	7	0	0
F98	0	0	0	0	0	0	0	0	0	3	0	0	0	0	0	0	0	0	0	0	0	0	0	0	0	0	0	0	0	0	0	0	0	0	0	0	0	0	0	0	0	0	0	0	0	0	0	0	0
M02	0	0	0	0	0	0	0	0	0	0	0	0	0	0	0	0	0	0	0	0	0	0	0	0	0	0	0	0	0	0	0	0	0	0	0	0	0	0	0	0	0	0	0	0	0	0	0	0	0
M03	0	0	0	0	0	0	0	0	0	0	0	0	0	0	0	0	0	0	0	0	0	0	0	0	0	0	0	0	0	0	0	0	0	0	0	0	0	0	0	0	0	0	0	0	2	0	0	0	0
M04	0	0	0	0	0	0	0	0	0	0	0	0	0	0	0	0	0	0	0	0	0	0	0	0	0	0	0	0	0	0	0	0	0	0	0	0	0	0	0	0	0	0	0	0	0	0	0	0	0
M06	0	0	0	0	0	0	0	0	0	0	0	0	0	0	0	0	0	0	0	0	0	0	0	0	0	0	0	0	0	0	0	0	0	0	0	0	0	0	0	0	0	0	0	0	0	0	0	0	0
M07	0	0	0	0	0	0	0	0	0	0	0	0	0	0	0	0	0	0	0	0	0	0	0	0	0	0	0	0	0	0	0	0	0	0	0	0	0	0	0	0	0	0	0	0	0	0	0	0	0
M08	0	0	0	0	0	0	0	0	0	0	0	0	0	0	0	0	0	0	0	0	0	0	0	0	0	0	0	0	0	0	0	0	0	0	0	0	0	0	0	0	0	0	0	0	0	0	0	0	0
M09	0	0	0	0	0	0	0	0	0	0	0	0	0	0	0	0	0	0	0	0	0	0	0	0	0	0	0	0	0	0	0	0	0	0	0	0	0	0	0	0	0	0	0	0	0	0	0	0	0
M10	0	0	0	0	0	0	0	0	0	0	0	0	0	0	0	0	0	0	0	0	0	0	0	0	0	0	0	0	0	0	0	0	0	0	0	0	0	0	0	0	0	0	0	0	0	0	0	0	0
M100	0	0	0	0	0	0	0	0	0	0	0	0	0	0	0	0	0	0	0	0	0	0	0	0	0	0	0	0	0	0	0	0	0	0	0	0	0	0	0	0	0	0	0	0	0	0	0	0	0
M101	2	0	0	0	0	0	0	0	0	3	0	0	0	0	0	0	0	0	0	0	0	0	0	0	0	0	0	0	0	0	0	0	0	0	0	0	0	0	0	0	0	0	0	0	0	0	0	0	0
M102	0	0	0	0	0	0	0	0	0	0	0	0	0	0	0	0	0	0	0	0	0	0	0	0	0	0	0	0	0	0	0	0	0	0	0	0	0	0	0	0	0	0	0	0	0	0	0	0	0
M103	0	0	0	0	0	0	0	0	0	0	0	0	0	0	0	0	0	0	0	0	0	0	0	0	0	0	0	0	0	0	0	0	0	0	0	0	0	0	0	0	0	0	0	0	0	0	0	0	0
M104	0	0	0	0	0	0	0	0	0	0	0	0	0	0	0	0	0	0	0	0	0	0	0	0	0	0	0	0	0	0	0	0	0	0	0	0	0	0	0	0	0	0	0	0	0	0	0	0	0
M105	0	0	0	0	0	0	0	0	0	0	0	0	0	0	0	0	0	0	0	0	0	0	0	0	0	0	0	0	0	0	0	0	0	0	0	0	0	0	0	0	0	0	0	0	0	0	0	0	0
M106	0	0	0	0	0	0	0	0	0	0	0	0	0	0	0	0	0	0	0	0	0	0	0	0	0	0	0	0	0	0	0	0	0	0	0	0	0	0	0	0	0	0	0	0	0	0	0	0	0
M107	0	0	0	0	0	0	0	0	0	0	0	0	0	0	0	0	0	0	0	0	0	0	0	0	0	0	0	0	0	0	0	0	0	0	0	0	0	0	0	0	0	0	0	0	0	0	0	0	0
M108	0	0	0	0	0	0	0	0	0	0	0	0	0	0	0	0	0	0	0	4	0	0	0	0	0	0	0	0	0	0	0	0	0	0	0	0	0	0	0	0	0	0	0	0	0	0	10	0	0
M109	0	0	0	0	0	0	0	0	0	0	0	0	0	0	2	0	0	0	0	0	0	0	0	0	0	0	0	0	0	0	0	0	0	0	0	0	0	0	0	0	0	0	0	0	0	0	0	0	0
M11	0	0	0	0	0	0	0	0	0	0	0	0	0	0	0	0	0	0	0	0	0	0	0	0	0	0	0	0	0	0	0	0	0	0	0	0	0	0	0	0	0	0	0	0	0	0	0	0	0
M110	0	0	0	0	0	0	0	0	0	0	0	0	0	0	0	0	0	0	0	0	0	0	0	0	0	0	0	0	0	0	0	0	0	0	0	0	0	0	0	0	0	0	0	0	0	0	0	0	0
M111	0	0	0	0	0	0	0	0	0	0	0	0	0	0	0	0	0	0	0	0	0	0	0	0	0	0	0	0	0	0	0	0	0	0	0	0	0	0	0	0	0	0	0	0	0	0	0	0	0
M112	0	0	0	0	0	0	0	0	0	0	0	0	0	0	0	0	0	0	0	0	0	0	0	0	0	0	0	0	0	0	0	0	0	0	0	0	0	0	0	0	0	0	0	0	0	0	0	0	0
M113	0	0	0	0	0	0	0	0	0	0	0	0	0	0	0	0	0	0	0	0	0	0	0	0	0	0	0	0	0	0	0	0	0	0	0	0	0	0	0	0	0	0	0	0	0	0	0	0	0
M114	0	0	0	0	0	0	0	0	0	0	0	0	0	0	0	0	0	0	0	0	0	0	0	0	0	0	0	0	0	0	0	0	0	0	0	0	0	0	0	0	0	0	0	0	0	0	0	0	0
M115	3	0	0	0	0	0	0	0	0	0	0	0	0	0	0	0	0	0	0	0	0	0	0	0	0	0	0	0	0	0	0	0	0	0	0	0	0	0	0	0	0	0	0	0	0	0	0	0	0
M116	0	0	0	0	0	0	0	0	0	0	0	0	0	0	0	0	0	0	0	0	0	0	0	0	0	0	0	0	0	0	0	0	0	0	0	0	0	0	0	0	0	0	0	0	0	0	0	0	0
M117	0	0	0	0	0	0	0	0	0	0	0	0	0	0	0	0	0	0	0	0	0	0	0	0	0	0	0	0	0	0	0	0	0	0	0	0	0	0	0	0	0	0	0	0	0	0	0	0	0
M118	0	0	0	15	0	0	0	3	0	15	0	7	0	0	5	0	3	18	0	0	0	0	0	0	0	0	0	0	0	0	0	0	0	0	0	0	0	0	0	0	0	0	5	0	0	0	0	0	0
M119	0	0	0	0	0	0	0	0	0	0	0	0	0	0	4	0	0	0	0	0	0	0	0	0	0	0	0	0	0	0	0	0	0	0	0	0	0	0	0	0	0	0	0	0	0	0	0	0	0
M12	0	0	0	0	0	0	0	0	0	0	0	0	0	0	0	0	0	0	0	0	0	0	0	0	0	0	0	0	0	0	0	0	0	0	0	0	0	0	0	0	0	0	0	0	0	0	0	0	0
M120	0	0	0	0	0	0	0	0	0	0	0	0	0	0	0	0	0	0	0	0	0	0	0	0	0	0	0	0	0	0	0	0	0	0	0	0	0	0	0	0	0	0	0	0	0	0	0	0	0
M121	0	0	0	0	0	0	0	0	0	0	0	0	0	0	0	0	0	0	0	0	0	0	0	0	0	0	0	0	0	0	0	0	0	0	0	0	0	0	0	0	0	0	0	0	0	0	0	0	0
M122	0	0	0	0	0	0	0	0	0	0	0	0	0	0	0	0	0	0	0	0	0	0	0	0	0	0	0	0	0	0	0	0	0	0	0	0	0	0	0	0	0	0	0	0	0	0	0	0	0
M123	0	0	0	0	0	0	0	0	0	0	0	0	0	0	0	0	0	0	0	0	0	0	0	0	0	0	0	0	0	0	0	0	0	0	0	0	0	0	0	0	0	0	0	0	0	0	0	0	0
M124	0	0	0	0	0	0	0	0	0	0	0	0	0	0	0	0	0	0	0	0	0	0	0	0	0	0	0	0	0	0	0	0	0	0	0	0	0	0	0	0	0	0	0	0	0	0	0	0	0
M125	0	0	0	0	0	0	0	0	0	0	0	0	0	0	0	0	0	0	0	0	0	0	0	0	0	0	0	0	0	0	0	0	0	0	0	0	0	0	0	0	0	0	0	0	0	0	0	0	0
M126	3	0	0	0	0	0	0	0	0	0	0	0	0	0	0	0	0	0	0	0	0	0	0	0	0	0	0	0	0	0	0	0	0	0	0	0	0	0	0	0	0	0	0	0	0	0	0	0	0
M127	0	0	0	0	0	0	0	0	0	0	0	0	0	0	0	0	0	0	0	0	0	0	0	0	0	0	0	0	0	0	0	0	0	0	0	0	0	0	0	0	0	0	0	0	0	0	0	0	0
M128	0	0	0	0	0	0	0	0	0	0	0	0	0	0	0	0	0	0	0	0	0	0	0	0	0	0	0	0	0	0	0	0	0	0	0	0	0	0	0	0	0	0	0	0	0	0	0	0	0
M129	0	0	0	0	0	0	0	0	0	0	0	0	0	0	0	0	0	0	0	0	0	0	0	0	0	0	0	0	0	0	0	0	0	0	0	0	0	0	0	0	0	0	0	0	0	0	0	0	0
M13	0	0	0	0	0	0	0	0	0	0	0	0	0	0	0	0	0	0	0	0	0	0	0	0	0	0	0	0	0	0	0	0	0	0	0	0	0	0	0	0	0	0	0	0	0	0	0	0	0
M130	0	0	0	0	0	0	0	0	0	0	0	0	0	0	0	0	0	0	0	0	0	0	0	2	0	0	0	0	0	0	0	0	0	0	0	0	0	0	0	0	0	0	0	0	0	0	0	0	0
M131	0	0	0	0	0	0	0	0	0	0	0	0	0	0	0	0	0	0	0	0	0	0	0	0	0	0	0	0	0	0	0	0	0	0	0	0	0	0	0	0	0	0	0	0	0	0	0	0	0
M132	13	0	0	0	0	0	0	0	0	0	0	0	0	0	0	0	0	0	0	0	0	0	0	0	0	0	0	0	0	0	0	0	0	0	0	0	0	0	0	0	0	0	0	0	0	0	0	0	0
M133	0	0	0	0	0	0	0	0	0	0	0	0	0	0	0	0	0	0	0	0	0	0	0	0	0	0	0	0	0	0	0	0	0	0	0	0	0	0	0	0	0	0	0	0	0	0	0	0	0
M134	0	0	0	0	0	0	0	0	0	0	0	0	0	0	0	0	0	0	0	0	0	0	0	0	0	0	0	0	0	0	0	0	0	0	0	0	0	0	0	0	0	0	0	0	0	0	0	0	0
M135	0	0	0	0	0	0	0	0	0	0	0	0	0	0	0	0	0	0	0	0	0	0	0	0	0	0	0	0	0	0	0	0	0	0	0	0	0	0	0	0	0	0	0	0	0	0	0	0	0
M136	0	0	0	0	0	0	0	0	0	0	0	0	0	0	0	0	0	0	0	0	0	0	0	0	0	0	0	0	0	0	0	0	0	0	0	0	0	0	0	0	0	0	0	0	0	0	0	0	0
M137	0	0	0	0	0	0	0	0	0	2	0	0	0	0	0	0	0	0	0	0	0	0	0	0	0	0	0	0	0	0	0	0	0	0	0	5	0	0	0	0	0	0	0	0	0	0	0	0	0
M138	5	0	0	0	0	0	0	0	0	0	0	0	0	0	0	0	0	0	0	0	0	0	0	0	0	0	0	0	0	0	0	0	0	0	0	0	0	0	0	0	0	0	0	0	0	0	0	0	0
M139	13	0	0	0	8	0	0	0	0	0	0	0	0	0	0	0	0	0	0	0	0	0	0	0	0	0	0	0	0	0	0	0	0	0	0	0	0	0	0	0	0	0	0	0	0	0	0	0	0
M14	0	0	0	0	0	0	0	0	0	0	0	0	0	0	0	0	0	0	0	0	0	0	0	0	0	0	0	0	0	0	0	0	0	0	0	0	0	0	0	0	0	0	0	0	0	0	0	0	0
M140	0	0	0	0	10	0	0	0	0	0	0	0	0	0	0	0	0	0	0	0	0	0	0	0	0	0	0	0	0	0	0	0	0	0	0	0	0	0	0	0	0	0	0	0	0	0	0	0	0
M141	0	0	0	0	0	0	0	0	0	0	0	0	0	0	0	0	0	0	0	0	0	0	0	0	0	0	0	0	0	0	0	2	0	0	0	0	0	0	0	0	0	0	0	0	0	0	0	0	0
M142	0	0	0	0	0	0	0	0	0	0	0	0	0	0	0	0	0	0	0	0	0	0	0	0	0	0	0	0	0	0	0	0	0	0	0	0	0	0	0	0	0	0	2	0	0	0	0	0	0
M143	0	0	0	0	0	0	0	0	0	0	0	0	0	0	0	0	0	0	0	0	0	0	0	0	0	0	0	0	0	0	0	0	0	0	0	0	0	0	0	0	0	0	0	0	0	0	0	0	0
M144	5	0	0	0	0	0	0	0	0	0	0	0	0	0	0	0	0	0	0	0	0	0	0	0	0	0	0	0	0	0	0	0	0	0	0	0	0	0	0	0	0	0	0	0	0	0	0	0	0
M145	0	0	0	0	0	0	0	0	0	0	0	0	0	0	0	0	0	0	0	0	0	0	0	0	0	0	0	0	0	0	0	0	0	0	0	0	0	0	0	0	0	0	0	0	0	0	0	0	0
M146	0	0	0	0	0	0	0	0	0	0	0	0	0	0	0	0	0	0	0	0	0	0	0	0	0	0	0	0	0	0	0	0	0	0	0	0	0	0	0	0	0	0	0	0	0	0	0	0	0
M147	0	0	0	0	0	0	4	0	0	0	0	0	0	0	0	0	0	0	0	0	0	0	0	0	0	0	0	0	0	0	0	0	0	0	0	0	0	0	0	0	0	0	0	6	0	0	0	0	0
M148	0	0	0	0	0	0	0	0	0	4	0	0	0	0	0	0	0	0	0	0	0	0	0	0	0	0	0	0	0	0	0	0	0	0	0	0	0	0	0	0	0	0	0	0	0	0	0	0	0
M149	0	0	0	0	0	0	0	0	0	0	0	0	0	0	0	0	0	0	0	0	0	0	0	0	0	0	0	0	0	0	0	0	0	0	0	0	0	0	0	0	0	0	0	0	0	0	0	0	0
M15	0	0	0	0	0	0	0	0	0	0	0	0	0	0	0	0	0	0	0	0	0	0	0	0	0	0	0	0	0	0	0	0	0	0	0	0	0	0	0	0	0	0	0	0	0	0	0	0	0
M150	0	0	0	0	0	0	0	0	0	0	0	0	0	0	0	0	0	0	0	0	0	0	0	0	0	0	0	0	0	0	0	0	0	0	0	0	0	0	0	0	0	0	0	0	0	0	0	0	0
M151	0	0	0	0	0	0	0	0	0	0	0	0	0	0	0	0	0	0	0	0	0	0	0	0	0	0	0	0	0	0	0	0	0	0	0	0	0	0	0	0	0	0	0	0	0	0	0	0	0
M152	0	0	0	0	0	0	0	0	0	0	0	0	0	0	0	0	0	0	0	0	0	0	0	0	0	0	0	0	0	0	0	0	0	0	0	0	0	0	0	0	0	0	0	0	0	0	0	0	0
M153	0	0	0	0	0	0	0	0	0	0	0	0	0	0	0	0	0	0	0	0	0	0	0	0	0	0	0	0	0	0	0	0	0	0	0	0	0	0	0	0	0	0	0	0	0	0	0	0	0
M154	0	0	0	0	0	0	0	0	0	0	0	0	0	0	0	0	0	0	0	0	0	0	0	0	0	0	0	0	0	0	0	0	0	0	0	0	0	0	0	0	0	0	0	0	0	0	0	0	0
M159	0	0	0	0	0	0	0	0	0	0	0	0	0	0	0	0	0	0	0	0	0	0	0	0	0	0	0	0	0	0	0	3	0	0	0	0	0	0	0	0	0	0	0	0	0	0	0	0	0
M16	0	0	0	0	13	0	0	0	0	12	0	0	0	0	0	0	0	0	0	0	0	0	0	0	0	0	0	0	0	0	0	0	0	0	0	0	0	0	0	0	0	0	0	0	0	0	0	0	0
M160	0	0	0	0	0	0	0	0	0	0	0	0	0	0	0	0	0	0	0	0	0	0	0	0	0	0	0	0	0	0	0	0	0	0	0	0	0	0	0	0	0	0	0	0	0	0	0	0	0
M161	0	0	0	0	0	0	0	0	0	0	0	0	0	0	0	0	0	0	0	0	0	0	0	0	0	0	0	0	0	0	0	0	0	0	0	0	0	0	5	0	0	0	0	0	0	0	0	0	0
M162	0	0	0	0	0	0	0	0	0	0	0	0	0	0	0	0	0	0	0	0	0	0	3	0	0	0	0	0	0	0	0	0	0	0	0	0	0	0	0	0	0	0	0	0	0	0	0	0	0
M163	0	0	0	0	0	0	0	0	0	0	0	0	0	0	0	0	0	0	0	0	0	0	0	0	0	0	0	0	0	0	0	0	0	0	0	0	0	0	0	0	0	0	0	0	0	0	0	0	0
M164	0	0	0	0	0	0	0	0	0	0	0	0	0	0	0	0	0	0	0	0	0	0	0	0	0	0	0	0	0	0	0	0	0	0	0	0	0	0	0	0	0	0	0	0	0	0	0	0	0
M165	0	0	0	0	0	0	0	0	0	0	0	0	0	0	0	0	0	0	0	0	0	0	0	0	0	0	0	0	0	0	0	0	0	0	0	0	0	0	0	0	0	0	0	0	0	0	0	0	0
M166	0	0	0	0	0	0	0	0	0	0	0	0	0	0	0	0	0	0	0	0	0	0	0	0	0	0	0	0	0	0	0	0	0	0	0	0	0	0	0	0	0	0	0	0	0	0	0	0	0
M17	0	0	0	0	0	0	0	0	0	0	0	0	0	0	0	0	0	0	0	0	0	0	0	0	0	0	0	0	0	0	0	0	0	0	0	0	0	0	0	0	0	0	0	0	0	0	0	0	0
M170	0	0	0	0	0	0	0	0	0	0	0	0	0	0	0	0	0	0	0	0	0	0	0	0	0	0	0	0	0	0	0	0	0	0	0	0	0	0	0	0	0	0	0	0	0	0	0	0	0
M171	0	0	0	0	0	0	0	0	0	0	0	0	0	0	0	0	0	0	0	0	0	0	0	0	0	0	0	0	0	0	0	0	0	0	0	0	0	0	0	0	0	0	0	0	0	0	0	0	0
M172	0	0	0	0	0	0	0	0	0	0	0	0	0	0	4	0	0	0	0	0	0	0	0	0	0	0	0	0	0	0	0	0	0	0	0	0	0	0	0	0	0	0	0	0	0	0	0	0	0
M173	0	0	0	0	0	0	0	0	0	0	0	0	0	0	0	0	0	0	0	0	0	0	0	0	0	0	0	0	0	0	0	0	0	0	0	0	0	0	0	0	0	0	0	0	0	0	0	0	0
M174	0	0	0	0	0	0	0	0	0	0	0	0	0	0	0	0	0	0	0	0	0	0	0	0	0	0	0	0	0	0	0	0	0	0	0	0	0	0	0	0	0	0	0	0	0	0	0	0	0
M18	0	0	0	4	0	0	0	0	0	0	0	0	0	0	0	0	0	0	0	0	0	0	4	0	0	0	0	0	0	0	0	0	0	0	0	0	0	0	5	0	0	0	0	0	0	0	12	0	0
M181	0	0	0	0	0	0	0	0	0	0	0	0	0	0	0	0	0	0	0	0	0	0	0	0	0	0	0	0	0	0	0	0	0	0	0	0	0	0	0	0	0	0	0	0	0	0	0	0	0
M182	0	0	0	0	0	0	0	0	0	0	0	0	0	0	0	0	0	0	0	0	0	0	0	0	0	0	0	0	0	0	0	0	0	0	0	0	0	0	0	0	0	0	0	0	0	0	0	0	0
M183	0	0	0	0	0	0	0	0	0	0	0	0	0	0	0	0	0	0	0	0	0	0	0	0	0	0	0	0	0	0	0	0	0	0	0	0	0	0	0	0	0	0	0	0	0	0	0	0	0
M184	0	0	0	0	0	0	0	0	0	0	0	0	0	0	0	0	0	0	0	0	0	0	0	0	0	0	0	0	0	0	0	0	0	0	0	0	0	0	0	0	0	0	0	0	0	0	0	0	0
M185	0	0	0	0	0	0	0	0	0	0	0	0	0	0	0	0	0	0	0	0	0	0	0	0	0	0	0	0	0	0	0	0	0	0	0	0	0	0	0	0	0	0	0	0	0	0	0	0	0
M186	0	0	0	0	0	0	0	0	0	0	0	0	0	0	0	0	0	0	0	0	0	0	0	0	0	0	0	0	0	0	0	0	0	0	0	0	0	0	0	0	0	0	0	0	0	0	0	0	0
M187	0	0	0	0	0	0	0	0	0	0	0	0	0	0	0	0	0	0	0	0	0	0	0	0	0	0	0	0	0	0	0	0	0	0	0	0	0	0	0	0	0	0	0	0	0	0	0	0	0
M188	0	0	0	0	0	0	0	0	0	0	0	0	0	0	0	0	0	0	0	0	0	0	0	0	0	0	0	0	0	0	0	0	0	0	0	0	0	0	0	0	0	0	0	0	0	0	0	0	0
M189	0	0	0	0	0	0	0	0	0	0	0	0	0	0	0	0	0	0	0	0	0	0	0	0	0	0	0	0	0	0	0	0	0	0	0	0	0	0	0	0	0	0	0	0	0	0	0	0	0
M19	0	0	0	0	0	0	0	0	0	8	0	0	0	0	0	0	0	0	4	0	0	0	3	0	0	0	0	0	0	0	0	0	0	0	0	0	0	0	0	0	0	0	0	0	0	0	0	0	0
M190	7	0	0	0	0	0	0	0	0	0	0	0	0	0	0	0	0	0	0	0	0	0	0	0	0	0	0	0	0	0	0	0	0	0	0	0	0	0	0	0	0	0	0	0	0	0	0	0	0
M191	0	0	0	0	0	0	0	0	0	4	0	0	0	0	0	0	3	0	0	0	0	0	0	0	0	0	0	0	0	0	0	0	0	0	0	0	0	0	0	0	0	0	0	0	0	0	0	0	0
M192	0	0	0	0	0	0	0	0	0	0	0	0	0	0	0	0	0	0	0	0	0	0	0	0	0	0	0	0	0	0	0	0	0	0	0	0	0	0	0	0	0	0	0	0	0	0	0	0	0
M193	0	0	0	0	0	0	0	0	0	0	0	0	0	0	0	0	0	0	0	0	0	0	8	0	0	0	0	0	0	0	0	0	0	0	0	0	0	0	0	0	0	0	0	9	0	0	0	0	0
M194	0	0	0	0	0	0	0	0	0	0	0	0	0	0	0	0	0	0	0	0	0	0	0	0	0	0	0	0	0	0	0	0	0	0	0	0	0	0	0	0	0	0	0	0	0	0	0	0	0
M195	0	0	0	0	0	0	0	0	0	6	0	0	0	0	0	0	0	0	0	0	0	0	0	0	0	0	0	0	0	0	0	0	0	0	0	0	0	0	0	0	0	0	0	0	0	0	0	0	0
M196	0	0	0	0	0	0	0	0	0	0	0	0	0	0	0	0	0	0	0	0	0	0	0	0	0	0	0	0	0	0	0	0	0	0	0	0	0	0	0	0	0	0	0	0	0	0	0	0	0
M197	0	0	0	0	0	0	0	0	0	0	0	0	0	0	0	0	0	0	0	0	0	0	0	0	0	0	0	0	0	0	0	0	0	0	0	0	0	0	0	0	0	0	0	0	0	0	0	0	0
M198	0	0	0	0	0	0	0	0	0	0	0	0	0	0	0	0	0	0	0	0	0	0	0	0	0	0	0	0	0	0	0	0	0	0	0	0	0	0	0	0	0	0	0	0	0	0	0	0	0
M20	0	0	0	0	0	0	0	0	0	0	0	0	0	0	5	0	0	0	0	0	0	0	0	0	0	0	0	0	0	0	0	0	0	0	0	0	0	0	0	0	0	0	6	0	0	0	0	0	0
M201	10	0	0	0	0	0	0	0	0	0	0	0	0	0	0	0	0	0	0	0	0	0	0	0	0	0	0	0	0	0	0	0	0	0	0	0	0	0	0	0	0	0	0	0	0	0	0	0	0
M202	0	0	0	0	0	0	0	0	0	0	0	0	0	0	0	0	0	0	0	0	0	0	0	0	0	0	0	0	2	0	0	0	0	0	0	0	0	0	0	0	0	0	0	0	0	0	0	0	0
M203	3	0	0	0	0	0	3	0	0	0	0	0	0	0	0	0	0	0	0	0	0	0	0	0	0	0	0	0	0	0	0	0	0	0	0	0	0	0	0	0	0	0	0	0	0	0	0	0	0
M204	0	0	0	0	0	0	0	0	0	0	0	0	0	0	0	0	0	0	0	0	0	0	0	0	0	0	0	0	0	0	0	0	0	0	0	0	0	0	0	0	0	0	0	0	0	0	0	0	0
M206	0	0	0	0	0	0	7	0	0	0	0	0	0	0	0	0	0	0	0	0	0	0	0	0	0	0	0	0	0	0	7	0	0	0	0	7	0	0	0	0	0	0	0	0	0	7	4	0	0
M207	0	0	0	0	687	0	81	0	0	407	0	0	0	0	0	0	0	0	0	0	0	0	0	0	0	0	0	0	0	0	0	0	0	0	0	5	0	0	0	0	0	0	5	9	0	0	0	0	0
M208	0	0	0	0	0	0	0	0	0	0	0	0	0	0	0	0	0	0	0	0	0	0	0	0	0	0	0	0	0	0	0	0	0	0	0	0	0	0	0	0	0	0	0	0	0	0	0	0	0
M209	0	0	0	0	0	0	0	0	0	0	0	0	0	0	0	0	0	0	0	0	0	0	0	0	0	0	0	0	0	0	0	0	0	0	0	0	0	0	0	0	0	0	0	0	0	0	0	0	0
M21	0	0	0	0	0	0	4	0	0	0	0	0	0	0	0	0	0	5	0	0	0	5	0	0	0	0	0	0	0	0	0	0	0	0	0	0	0	0	0	0	0	0	0	0	8	0	13	0	0
M210	0	0	0	0	0	0	0	0	0	0	0	0	0	0	0	0	0	0	0	0	0	0	0	0	0	0	0	0	0	0	0	0	0	0	0	0	0	0	0	0	0	0	0	0	0	0	0	0	0
M212	6	0	0	0	0	0	8	0	0	4	0	0	0	0	0	0	0	0	0	0	0	0	0	0	0	0	0	0	0	0	0	0	0	0	0	0	0	0	0	0	0	0	0	0	0	0	0	0	0
M213	0	0	0	0	0	0	0	0	0	0	0	0	0	0	0	0	0	0	0	0	0	0	0	0	0	0	0	0	0	0	0	0	0	0	0	0	0	0	0	0	0	0	0	0	0	0	0	0	0
M214	0	0	0	0	0	0	0	0	0	0	0	0	0	0	0	0	0	0	0	0	0	0	0	0	0	0	0	0	0	0	0	0	0	0	0	0	0	0	0	0	0	0	0	0	11	0	16	0	0
M215	0	0	0	0	0	0	0	0	0	0	0	0	0	0	0	0	0	0	0	0	0	0	0	0	0	0	0	0	0	0	0	0	0	0	0	0	0	0	0	0	0	0	0	0	0	0	0	0	0
M216	0	0	0	0	0	0	0	0	0	0	0	0	0	0	0	0	0	0	0	0	0	0	0	0	0	0	0	0	0	0	0	0	0	0	0	0	0	0	0	0	0	0	0	0	0	0	0	0	0
M217	0	0	0	0	0	0	0	0	0	0	0	0	0	0	0	0	0	0	0	0	0	0	0	0	0	0	0	0	0	0	0	0	0	0	0	0	0	0	0	0	0	0	0	0	0	0	0	0	0
M218	0	0	0	0	0	0	0	0	0	0	0	0	0	0	0	0	0	0	0	0	0	0	3	0	0	0	0	0	0	0	0	0	0	0	0	0	0	0	0	0	0	0	0	0	0	0	0	0	0
M219	0	0	0	0	0	0	8	0	0	8	0	0	0	0	0	0	0	0	0	0	0	0	0	0	0	0	0	0	0	0	12	0	0	0	0	3	0	0	0	0	0	0	0	0	0	0	14	0	0
M22	0	0	0	0	0	0	0	0	0	0	0	0	0	0	0	0	0	0	0	0	0	0	0	0	0	0	0	0	0	0	0	0	0	0	0	0	0	0	0	0	0	0	0	0	0	0	0	0	0
M220	0	0	0	0	0	0	0	0	0	0	0	0	0	0	0	0	0	0	0	0	0	0	0	0	3	0	0	2	0	0	6	0	0	0	3	5	6	0	0	0	0	0	0	9	0	11	39	14	0
M221	0	0	0	0	0	0	0	0	0	0	0	0	0	0	0	0	0	0	0	0	0	0	0	0	0	0	0	0	0	0	0	0	0	0	0	0	0	0	0	0	0	0	0	0	0	0	0	0	0
M222	0	0	0	0	0	0	0	0	0	0	0	0	0	0	0	0	0	0	0	0	0	0	0	0	0	0	0	0	0	0	0	0	0	0	0	4	0	0	0	0	0	0	0	0	0	7	0	0	0
M224	0	0	0	0	0	0	0	0	0	0	0	0	0	0	0	0	0	0	0	0	0	0	0	0	0	0	0	0	0	0	0	0	0	0	0	0	0	0	0	0	0	0	0	0	0	0	0	0	0
M225	0	0	0	0	0	0	0	0	0	0	0	0	0	0	0	0	0	0	0	0	0	0	0	0	0	0	0	0	0	0	0	0	0	0	0	0	0	0	0	0	0	0	3	0	0	0	0	0	0
M226	0	0	0	0	0	0	0	0	0	0	0	0	0	0	0	0	0	0	0	0	0	0	0	0	0	0	0	0	0	0	0	0	0	0	0	0	0	0	0	0	0	0	0	0	0	0	0	0	0
M227	0	0	0	0	0	0	0	0	0	0	0	0	0	0	0	0	0	0	0	0	0	0	0	0	0	0	0	0	0	0	0	0	0	0	0	0	0	0	0	0	0	0	0	0	0	0	0	0	0
M228	0	0	0	0	10	0	0	0	0	0	0	0	0	0	0	0	0	0	0	0	0	0	0	0	0	0	0	0	0	0	3	0	0	14	0	10	0	0	0	0	0	0	0	0	0	0	24	0	0
M229	2	0	0	0	12	0	0	0	0	0	0	0	0	0	0	0	0	0	0	0	0	0	0	0	0	0	0	0	0	0	0	0	0	31	0	0	0	8	12	0	0	0	0	11	0	0	0	0	0
M23	4	3	0	0	8	0	0	0	0	4	0	0	0	0	0	0	0	0	0	0	0	0	8	0	0	0	0	0	0	0	0	0	0	4	0	6	0	0	6	0	0	0	4	0	38	6	24	0	0
M230	0	0	0	0	0	0	0	0	0	0	0	0	0	0	0	0	0	0	0	0	0	0	0	0	0	0	0	0	0	0	0	0	0	0	0	0	0	0	0	0	0	0	0	0	2	0	0	0	0
M232	0	0	0	0	0	0	0	0	0	0	0	0	0	0	0	0	0	0	0	0	0	0	0	0	0	0	0	0	0	0	0	0	0	4	0	0	0	0	5	0	0	0	0	0	0	0	0	0	0
M233	0	0	0	0	0	0	0	0	0	0	0	0	0	0	0	0	0	0	0	0	0	0	0	0	0	0	0	0	0	0	0	0	0	0	0	0	0	0	0	0	0	0	0	0	0	0	0	0	0
M234	0	0	0	0	0	0	0	0	0	0	0	0	0	0	0	0	0	0	0	0	0	0	0	0	0	0	0	0	0	0	0	0	0	0	0	0	0	0	0	0	0	0	0	0	0	0	0	0	0
M235	0	0	0	0	0	0	0	0	0	0	0	0	0	0	0	0	0	0	0	0	0	0	0	0	0	0	0	0	0	0	0	0	0	0	0	0	0	0	0	0	0	0	0	0	0	0	0	0	0
M236	0	0	0	0	0	0	0	0	0	0	0	0	0	0	0	0	0	0	0	0	0	0	0	0	0	0	0	0	0	0	0	0	0	0	0	0	0	0	0	0	0	0	0	0	0	0	0	0	0
M237	0	0	0	0	0	0	0	0	0	0	0	0	0	0	0	0	0	0	0	0	0	0	0	0	0	0	0	0	0	0	0	0	0	0	0	0	0	0	0	0	0	0	0	0	0	0	0	0	0
M238	0	0	0	0	0	0	0	0	0	0	0	0	0	0	0	0	0	0	0	0	0	0	0	0	0	0	0	0	0	0	0	0	0	0	0	0	0	0	0	0	0	0	0	0	0	0	0	0	0
M239	0	0	0	0	0	0	0	0	0	0	0	0	0	0	0	0	0	0	0	0	0	0	0	0	0	0	0	0	0	0	0	0	0	0	0	0	0	0	0	0	0	0	0	0	0	0	0	0	0
M24	0	0	0	0	8	0	0	0	0	0	0	0	0	0	7	0	0	0	0	0	0	0	0	0	0	0	0	5	0	0	0	0	0	0	0	0	0	0	0	0	0	0	0	0	21	0	8	0	0
M240	0	0	0	0	0	0	0	0	0	0	0	0	0	0	0	0	0	0	0	0	0	0	0	0	0	0	0	0	0	0	0	0	0	0	0	0	0	0	0	0	0	0	0	0	0	0	0	0	0
M241	0	0	0	0	0	0	0	0	0	0	0	0	0	0	0	0	0	0	0	0	0	0	0	0	0	0	0	0	0	0	0	0	0	0	0	0	0	0	0	0	0	0	0	0	0	0	0	0	0
M242	0	0	0	0	0	0	0	0	0	0	0	0	0	0	0	0	0	0	0	0	0	0	0	0	0	0	0	0	0	0	0	0	0	0	0	0	0	0	0	0	0	0	0	0	0	0	0	0	0
M243	0	0	0	0	0	0	0	0	0	0	0	0	0	0	0	0	0	0	0	0	0	0	0	0	0	0	0	0	0	0	0	0	0	0	0	0	0	0	0	0	0	0	0	0	0	0	0	0	0
M244	0	0	0	0	0	0	0	0	0	0	0	0	0	0	0	0	0	0	0	0	0	0	0	0	0	0	0	0	0	0	0	0	0	0	0	0	0	0	0	0	0	0	0	0	0	0	0	0	0
M245	0	0	0	0	0	0	0	0	0	0	0	0	0	0	0	0	0	0	0	0	0	0	0	0	0	0	0	0	0	0	0	0	0	0	0	0	0	0	0	0	0	0	0	0	0	0	0	0	0
M246	0	0	0	0	0	0	0	0	0	0	0	0	0	0	0	0	0	0	0	0	0	0	0	0	0	0	0	0	0	0	0	0	0	0	0	0	0	0	0	0	0	0	0	0	0	0	0	0	0
M247	0	0	0	0	0	0	0	0	0	0	0	0	0	0	0	0	0	0	0	0	0	0	0	0	0	0	0	0	0	0	0	0	0	0	0	0	0	0	0	0	0	0	0	0	0	0	0	0	0
M248	0	0	0	0	0	0	0	0	0	0	0	0	0	0	0	0	0	0	0	0	0	0	0	0	0	0	0	0	0	0	0	0	0	0	0	0	0	0	0	0	0	0	0	0	0	0	0	0	0
M249	0	0	0	0	0	0	0	0	0	0	0	0	0	0	0	0	0	0	0	0	0	0	0	0	0	0	0	0	0	0	0	0	0	0	0	0	0	0	0	0	0	0	0	0	0	0	0	0	0
M25	0	0	0	0	0	0	0	0	0	0	0	0	0	0	0	0	0	0	0	0	0	0	0	0	0	0	0	0	0	0	0	0	0	0	0	0	0	0	0	0	0	0	0	0	2	0	0	0	0
M250	11	0	0	0	0	0	0	0	0	0	0	0	0	0	0	0	0	0	0	0	0	0	0	0	0	0	0	0	0	0	0	0	0	0	0	0	0	0	0	0	0	0	0	0	0	0	0	0	0
M251	0	0	0	0	0	0	0	0	0	0	0	0	0	0	0	0	0	0	0	0	0	0	0	0	0	0	0	0	0	0	0	0	0	0	0	0	0	0	0	0	0	0	0	0	0	0	0	0	0
M252	0	0	0	0	0	0	0	0	0	0	0	0	0	0	0	0	0	0	0	0	0	0	0	0	0	0	0	0	0	0	0	0	0	0	0	0	0	0	0	0	0	0	0	0	0	0	0	0	0
M253	0	0	0	0	0	0	0	0	0	0	0	0	0	0	0	0	0	0	0	0	0	0	0	0	0	0	0	0	0	0	0	0	0	0	0	0	0	0	0	0	0	0	0	0	0	0	0	0	0
M254	0	0	0	0	0	0	0	0	0	0	0	0	0	0	0	0	0	0	0	0	0	0	0	0	0	0	0	0	0	0	0	0	0	0	0	0	0	0	0	0	0	0	0	0	0	0	0	0	0
M255	0	0	0	0	0	0	0	0	0	0	0	0	0	0	0	0	0	0	0	0	0	0	0	0	0	0	0	0	0	0	0	0	0	0	0	0	0	0	0	0	0	0	0	0	0	0	0	0	0
M256	0	0	0	0	0	0	0	0	0	0	0	0	0	0	0	0	0	0	0	0	0	0	0	0	0	0	0	0	0	0	0	0	0	0	0	0	0	0	0	0	0	0	0	0	0	0	0	0	0
M257	0	0	0	0	0	0	0	0	0	0	0	0	0	0	0	0	0	0	0	0	0	0	0	0	0	0	0	0	0	0	0	0	0	0	0	0	0	0	0	0	0	0	0	0	0	0	0	0	0
M258	0	0	0	0	0	0	0	0	0	0	0	0	0	0	0	0	0	0	0	0	0	0	0	0	0	0	0	0	0	0	0	0	0	0	0	0	0	0	0	0	0	0	0	0	0	0	0	0	0
M259	0	0	0	0	0	0	0	0	0	0	0	0	0	0	0	0	0	0	0	0	0	0	0	0	0	0	0	0	0	0	0	0	0	0	0	0	0	0	0	0	0	0	0	0	0	0	0	0	0
M26	0	0	0	0	0	0	46	7	0	7	0	10	0	0	0	0	0	13	0	0	0	2	0	0	0	0	0	0	0	12	0	0	5	0	0	0	0	0	0	0	0	0	15	0	0	0	0	0	0
M260	0	0	0	0	0	0	0	0	0	0	0	0	0	0	0	0	0	0	0	0	0	0	0	0	0	0	0	0	0	0	0	0	0	0	0	0	0	0	0	0	0	0	0	0	0	0	0	0	0
M261	0	0	0	0	0	0	0	0	0	0	0	0	0	0	0	0	0	0	0	0	0	0	0	0	0	0	0	0	0	0	0	0	0	0	0	0	0	0	0	0	0	0	6	0	0	0	0	0	0
M262	0	0	0	0	0	0	0	0	0	0	0	0	0	0	0	0	0	0	0	0	0	0	0	0	0	0	0	0	0	0	0	0	0	0	0	0	0	0	0	0	0	0	0	0	0	0	0	0	0
M263	0	0	0	0	0	0	0	0	0	0	0	0	0	0	0	0	0	0	0	0	0	0	0	0	0	0	0	0	0	0	0	0	0	0	0	0	0	0	0	0	0	0	0	0	0	0	0	0	0
M264	0	0	0	0	0	0	0	0	0	0	0	0	0	0	0	0	0	0	0	0	0	0	0	0	0	0	0	0	0	0	0	0	0	0	0	0	0	0	0	0	0	0	0	0	0	0	0	0	0
M265	0	0	0	0	0	0	0	0	0	0	0	0	0	0	0	0	0	0	0	0	0	0	0	0	0	0	0	0	0	0	0	0	0	0	0	0	0	0	0	0	0	0	0	0	0	0	0	0	0
M266	0	0	0	0	0	0	0	0	0	0	0	0	0	0	0	0	0	0	0	0	0	0	0	0	0	0	0	0	0	0	0	0	0	0	0	0	0	0	0	0	0	0	0	0	0	0	0	0	0
M267	2	0	0	0	0	0	0	0	0	0	0	0	0	0	0	0	0	0	0	0	0	0	0	0	0	0	0	0	0	0	0	0	0	4	0	0	0	0	0	0	0	0	0	0	0	0	0	0	0
M268	0	0	0	0	0	0	0	0	0	0	0	0	0	0	0	0	0	0	0	0	0	0	0	0	0	0	0	0	0	0	0	0	0	0	0	0	0	0	0	0	0	0	0	0	0	0	0	0	0
M269	0	0	0	0	0	0	0	0	0	0	0	0	0	0	0	0	0	0	0	0	0	0	4	0	0	0	0	0	2	0	0	0	0	0	0	0	0	0	0	0	0	0	0	0	0	0	0	0	0
M27	0	0	0	0	0	0	0	0	0	5	0	0	0	0	0	0	0	0	0	0	0	0	0	0	0	0	0	0	0	0	0	0	0	0	0	0	0	0	0	0	0	0	7	0	0	0	0	0	0
M270	0	0	0	0	0	0	0	0	0	0	0	0	0	0	0	0	0	0	0	0	0	0	0	0	0	0	0	0	0	0	0	0	0	0	0	0	0	0	0	0	0	0	0	0	0	0	0	0	0
M271	0	0	0	0	0	0	0	0	0	0	0	0	0	0	0	0	0	0	0	0	0	0	0	0	0	0	0	0	0	0	0	0	0	0	0	0	0	0	0	0	0	0	0	0	0	0	0	0	0
M272	0	0	0	0	0	0	0	0	0	0	0	0	0	0	0	0	0	0	0	0	0	0	0	0	0	0	0	0	0	0	0	0	0	0	0	0	0	0	0	0	0	0	0	0	0	0	0	0	0
M273	0	0	0	0	0	0	0	0	0	0	0	0	0	0	0	0	0	0	0	0	0	0	0	0	0	0	0	0	0	0	0	0	0	0	0	0	0	0	0	0	0	0	0	0	0	0	0	0	0
M274	0	0	0	0	0	0	0	0	0	0	0	0	0	0	0	0	0	0	0	0	0	0	0	0	0	0	0	0	0	0	0	0	0	0	0	0	0	0	0	0	0	0	0	0	0	0	0	0	0
M275	0	0	0	0	0	0	0	0	0	0	0	0	0	0	0	0	0	0	0	0	0	0	0	0	0	0	0	0	0	0	0	0	0	0	0	0	0	0	0	0	0	0	0	0	0	0	0	0	0
M276	0	0	0	0	0	0	0	0	0	0	0	0	0	0	0	0	0	0	0	0	0	0	0	0	0	0	0	0	0	0	0	0	0	0	0	0	0	0	0	0	0	0	0	0	0	0	0	0	0
M277	0	0	0	0	0	0	0	0	0	0	0	0	0	0	0	0	0	0	0	0	0	0	0	0	0	0	0	0	0	0	0	0	0	0	0	0	0	0	0	0	0	0	0	0	0	0	0	0	0
M278	0	0	0	0	2	0	0	0	0	0	0	0	0	0	0	0	0	0	0	0	0	0	0	0	0	0	0	0	0	0	0	0	0	0	0	0	0	0	0	0	0	0	0	0	0	0	0	0	0
M280	0	0	0	0	0	0	0	0	0	0	0	0	0	0	0	0	0	0	0	0	0	0	0	0	0	0	0	0	0	0	0	0	0	0	0	0	0	0	0	0	0	0	0	0	0	0	0	0	0
M281	0	0	0	0	0	0	0	0	0	0	0	0	0	0	0	0	0	0	0	0	0	0	0	0	0	0	0	0	0	0	0	0	0	0	0	0	0	0	0	0	0	0	0	0	0	0	0	0	0
M282	0	0	0	0	0	0	0	0	0	0	0	0	0	0	0	0	0	0	0	0	0	0	0	0	0	0	0	0	0	0	0	0	0	0	0	0	0	0	0	0	0	0	0	0	0	0	0	0	0
M283	0	0	0	0	0	0	0	0	0	0	0	0	0	0	0	0	0	0	0	0	0	0	0	0	0	0	0	0	0	0	0	0	0	0	0	0	0	0	0	0	0	0	0	0	0	0	0	0	0
M284	0	0	0	0	0	0	0	0	0	0	0	0	0	0	8	0	0	0	0	0	0	0	0	0	0	0	0	0	0	0	0	0	0	0	0	0	0	0	0	0	0	0	0	0	0	0	0	0	0
M285	0	0	0	0	0	0	0	0	0	0	0	0	0	0	0	0	0	0	0	0	0	0	0	0	0	0	0	0	0	0	0	0	0	0	0	0	0	0	0	0	0	0	0	0	0	0	0	0	0
M286	0	0	0	0	0	0	0	0	0	0	0	0	0	0	0	0	0	0	0	0	0	0	0	0	0	0	0	0	0	0	0	0	0	0	0	4	0	0	0	0	0	0	0	8	0	0	0	0	0
M287	0	0	0	0	0	0	0	0	0	0	0	0	0	0	0	0	0	0	0	0	0	0	0	0	0	0	0	0	0	0	0	0	0	0	0	0	0	0	0	0	0	0	0	0	0	0	0	0	0
M288	0	0	0	0	0	0	0	0	0	0	0	0	0	0	0	0	0	0	0	0	0	0	0	0	0	0	0	0	0	0	0	0	0	0	0	0	0	0	0	0	0	0	0	0	0	0	0	0	0
M289	0	0	0	0	0	0	0	0	0	0	0	0	0	0	0	0	0	0	0	0	0	0	0	0	0	0	0	0	0	0	0	0	0	0	0	0	0	0	0	0	0	0	0	0	0	0	0	0	0
M290	0	0	0	0	0	0	0	0	0	0	0	0	0	0	0	0	0	0	0	0	0	0	0	0	0	0	0	0	0	0	0	0	0	0	0	0	0	0	0	0	0	0	0	0	0	0	0	0	0
M291	0	0	0	0	4	0	0	0	0	0	0	0	0	0	0	0	0	0	0	0	0	0	0	0	0	0	0	0	0	0	0	0	0	0	0	0	0	0	0	0	0	0	0	0	0	0	0	0	0
M292	0	0	0	0	0	0	0	0	0	0	0	0	0	0	0	0	0	0	0	0	0	0	0	0	0	0	0	0	0	0	0	0	0	0	0	0	0	0	0	0	0	0	0	0	0	0	0	0	0
M293	0	0	0	0	0	0	0	0	0	0	0	0	0	0	6	0	0	0	0	0	0	0	0	0	0	0	0	0	0	0	0	0	0	0	0	0	0	0	0	0	0	0	0	0	0	0	0	0	0
M294	0	0	0	0	0	0	0	0	0	0	0	0	0	0	0	0	0	0	0	0	0	0	0	0	0	0	0	0	0	0	0	0	0	0	0	0	0	0	0	0	0	0	0	0	0	0	0	0	0
M295	0	0	0	0	0	0	0	0	0	0	0	0	0	0	0	0	0	0	0	0	0	0	0	0	0	0	0	0	0	0	0	0	0	0	0	0	0	0	0	0	0	0	0	0	0	0	0	0	0
M296	0	0	0	0	0	0	0	0	0	0	0	0	0	0	0	0	0	0	0	0	0	0	0	0	0	0	0	0	0	0	0	0	0	0	0	0	0	0	0	0	0	0	0	0	0	0	0	0	0
M297	0	0	0	0	0	0	0	0	0	0	0	0	0	0	0	0	0	0	0	0	0	0	0	0	0	0	0	0	0	0	0	0	0	0	0	0	0	0	0	0	0	0	0	0	0	0	0	0	0
M298	0	0	0	0	0	0	0	0	0	0	0	0	0	0	0	0	0	0	0	0	0	0	0	0	0	0	0	0	0	0	0	0	0	0	0	0	0	0	0	0	0	0	0	0	0	0	0	0	0
M299	0	0	0	0	0	0	0	0	0	0	0	0	0	0	0	0	0	0	0	0	0	0	0	0	0	0	0	0	0	0	0	0	0	0	0	0	0	0	0	0	0	0	0	0	0	0	0	0	0
M300	0	0	0	0	0	0	0	0	0	0	0	0	0	0	0	0	0	0	0	0	0	0	0	0	0	0	0	0	0	0	0	0	0	0	0	0	0	0	0	0	0	0	0	0	0	0	0	0	0
M301	0	0	0	0	0	0	0	0	0	0	0	0	0	0	0	0	0	0	0	0	0	0	0	0	0	0	0	0	0	0	0	0	0	0	0	0	0	0	0	0	0	0	0	0	0	0	0	0	0
M302	0	0	0	0	0	0	0	0	0	0	0	0	0	0	0	0	0	0	0	0	0	0	0	0	0	0	0	0	0	0	0	0	0	0	0	0	0	0	0	0	0	0	0	0	0	0	0	0	0
M303	0	0	0	0	0	0	0	0	0	0	0	0	0	0	0	0	0	0	0	0	0	0	0	0	0	0	0	0	0	0	0	0	0	0	0	0	0	0	0	0	0	0	0	0	0	0	4	0	0
M304	0	0	0	0	0	0	0	0	0	0	0	0	0	0	0	0	0	0	0	0	0	0	0	0	0	0	0	0	0	0	0	0	0	0	0	0	0	0	0	0	0	0	0	0	0	0	0	0	0
M305	0	0	0	0	0	0	0	0	0	0	0	0	0	0	0	0	0	0	0	0	0	0	0	0	0	0	0	0	0	0	0	0	0	0	0	0	0	0	0	0	0	0	0	0	0	0	0	0	0
M306	0	0	0	0	0	0	0	0	0	0	0	0	0	0	0	0	0	0	0	0	0	0	0	0	0	0	0	0	0	0	0	0	0	0	0	0	0	0	0	0	0	0	0	0	0	0	0	0	0
M307	0	0	0	0	0	0	0	0	0	0	0	0	0	0	0	0	0	0	0	0	0	0	0	0	0	0	0	0	0	0	0	0	0	0	0	0	0	0	9	0	0	0	0	0	5	0	0	0	0
M308	0	0	0	0	0	0	0	0	0	0	0	0	0	0	0	0	0	0	0	0	0	0	0	0	0	0	0	0	0	0	0	0	0	0	0	0	0	0	0	0	0	0	0	0	0	0	0	0	0
M309	0	0	0	0	0	0	0	0	0	0	0	0	0	0	0	0	0	0	0	0	0	0	0	0	0	0	0	0	0	0	0	0	0	0	0	0	0	0	0	0	0	0	0	0	0	0	0	0	0
M310	0	0	0	0	0	0	0	0	0	0	0	0	0	0	0	0	0	0	0	0	0	0	0	0	0	0	0	0	0	0	0	0	0	0	0	0	0	0	0	0	0	0	0	0	0	0	0	0	0
M311	0	0	0	0	0	0	0	0	0	0	0	0	0	0	0	0	0	0	0	0	0	0	0	0	0	0	0	0	0	0	0	0	0	0	0	0	0	0	0	0	0	0	0	0	0	0	0	0	0
M312	0	0	0	0	0	0	0	0	0	0	0	0	0	0	0	0	0	0	0	0	0	0	0	0	0	0	0	0	0	0	0	0	0	0	0	0	0	0	0	0	0	0	0	0	0	0	0	0	0
M313	0	0	0	0	0	0	0	0	0	0	0	0	0	0	0	0	0	0	0	0	0	0	0	0	0	0	0	0	0	0	0	0	0	0	0	0	0	0	0	0	0	0	0	0	0	0	0	0	0
M314	0	0	0	0	0	0	0	0	0	0	0	0	0	0	0	0	0	0	0	0	0	0	0	0	0	0	0	0	0	0	0	0	0	0	0	0	0	0	0	0	0	0	0	0	0	0	0	0	0
M315	0	0	0	0	0	0	0	0	0	0	0	0	0	0	0	0	0	0	0	0	0	0	0	0	0	0	0	0	0	0	0	0	0	0	0	0	0	0	0	0	0	0	0	0	0	0	0	0	0
M316	0	0	0	0	0	0	0	0	0	0	0	0	0	0	0	0	0	0	0	0	0	0	0	0	0	0	0	0	0	0	0	0	0	0	0	0	0	0	0	0	0	0	0	0	0	0	0	0	0
M318	0	0	0	0	0	0	0	0	0	0	0	0	0	0	0	0	0	0	0	0	0	0	0	0	0	0	0	0	0	0	0	0	0	0	0	0	0	0	0	0	0	0	0	0	0	0	0	0	0
M319	0	0	0	0	0	0	0	0	0	0	0	0	0	0	0	0	0	0	0	0	0	0	0	0	0	0	0	0	0	0	0	0	0	0	0	0	0	0	0	0	0	0	0	0	0	0	0	0	0
M320	0	0	0	0	0	0	0	0	0	0	0	0	0	0	0	0	0	0	0	0	0	0	0	0	0	0	0	0	0	0	0	0	0	0	0	0	0	0	0	0	0	0	0	0	0	0	0	0	0
M321	0	0	0	0	0	0	0	0	0	0	0	0	0	0	0	0	0	0	0	0	0	0	0	0	0	0	0	0	0	0	0	0	0	0	0	0	0	0	0	0	0	0	0	0	0	0	0	0	0
M322	0	0	0	0	0	0	0	0	0	0	0	0	0	0	0	0	0	0	0	0	0	0	0	0	0	0	0	0	0	0	0	0	0	0	0	0	0	0	0	0	0	0	0	0	0	0	0	0	0
M323	0	0	0	0	0	0	0	0	0	0	0	0	0	0	0	0	0	0	0	0	0	0	0	0	0	0	0	0	0	0	0	0	0	0	0	0	0	0	0	0	0	0	0	0	0	0	0	0	0
M324	0	0	0	0	0	0	0	0	0	0	0	0	0	0	0	0	0	0	0	0	0	0	0	0	0	0	0	0	0	0	0	0	0	0	0	0	0	0	0	0	0	0	0	0	0	0	0	0	0
M325	0	0	0	0	0	0	0	0	0	0	0	0	0	0	0	0	0	0	0	0	0	0	0	0	0	0	0	0	0	0	0	0	0	0	0	0	0	0	0	0	0	0	0	0	0	0	0	0	0
M326	0	0	0	0	0	0	0	0	0	0	0	0	0	0	0	0	0	0	0	0	0	0	0	0	0	0	0	0	0	0	0	0	0	0	0	0	0	0	0	0	0	0	0	0	0	0	0	0	0
M327	0	0	0	0	0	0	0	0	0	0	0	0	0	0	0	0	0	0	0	0	0	0	0	0	0	0	0	0	0	0	0	0	0	0	0	0	0	0	0	0	0	0	0	0	0	0	0	0	0
M328	0	0	0	0	0	0	0	0	0	0	0	0	0	0	0	0	0	0	0	0	0	0	0	0	0	0	0	0	0	0	0	0	0	0	0	0	0	0	0	0	0	0	0	0	0	0	0	0	0
M329	0	0	0	0	0	0	0	0	0	0	0	0	0	0	0	0	0	0	0	0	0	0	0	0	0	0	0	0	0	0	0	0	0	0	0	0	0	0	0	0	0	0	0	0	0	0	0	0	0
M330	0	0	0	0	0	0	0	0	0	0	0	0	0	0	0	0	0	0	0	0	0	0	0	0	0	0	0	0	0	0	0	0	0	0	0	0	0	0	0	0	0	0	0	0	0	0	0	0	0
M331	0	0	0	0	0	0	0	0	0	0	0	0	0	0	0	0	0	0	0	0	0	0	0	0	0	0	0	0	0	0	0	0	0	0	0	0	0	0	0	0	0	0	0	0	0	0	0	0	0
M332	0	0	0	0	0	0	0	0	0	0	0	0	0	0	0	0	0	0	0	0	0	0	0	0	0	0	0	0	0	0	0	0	0	0	0	0	0	0	0	0	0	0	0	0	0	0	0	0	0
M333	0	0	0	0	0	0	0	0	0	0	0	0	0	0	0	0	0	0	0	0	0	0	0	0	0	0	0	0	0	0	0	0	0	0	0	0	0	0	0	0	0	0	0	0	0	0	0	0	0
M334	0	0	0	0	0	0	0	0	0	0	0	0	0	0	0	0	0	0	0	0	0	0	0	0	0	0	0	0	0	0	0	0	0	0	0	0	0	0	0	0	0	0	0	0	0	0	0	0	0
M335	0	0	0	0	0	0	0	0	0	0	0	0	0	0	0	0	0	0	0	0	0	0	0	0	0	0	0	0	0	0	0	0	0	0	0	0	0	0	0	0	0	0	0	0	0	0	0	0	0
M336	0	0	0	0	0	0	0	0	0	0	0	0	0	0	0	0	0	0	0	0	0	0	0	0	0	0	0	0	0	0	0	0	0	0	0	0	0	0	0	0	0	0	0	0	0	0	0	0	0
M337	0	0	0	0	0	0	0	0	0	0	0	0	0	0	2	0	0	0	0	0	0	0	0	0	0	0	0	0	0	0	0	0	0	0	0	0	0	0	0	0	0	0	0	0	0	0	0	0	0
M338	0	0	0	0	0	0	0	0	0	0	0	0	0	0	0	0	0	0	0	0	0	0	0	0	0	0	0	0	0	0	0	0	0	0	0	0	0	0	0	0	0	0	0	0	0	0	0	0	0
M339	0	0	0	0	0	0	0	0	0	0	0	0	0	0	0	0	0	0	0	0	0	0	0	0	0	0	0	0	0	0	0	0	0	0	0	0	0	0	0	0	0	0	0	0	0	0	0	0	0
M340	0	0	0	0	0	0	0	0	0	0	0	0	0	0	0	0	0	0	0	0	0	0	0	0	0	0	0	0	0	0	0	0	0	0	0	0	0	0	0	0	0	0	0	0	0	0	0	0	0
M341	0	0	0	0	0	0	0	0	0	0	0	0	0	0	0	0	0	0	0	0	0	0	0	0	0	0	0	0	0	0	0	0	0	0	0	0	0	0	0	0	0	0	0	0	0	0	0	0	0
M342	0	0	0	0	0	0	0	0	0	0	0	0	0	0	0	0	0	0	0	0	0	0	0	0	0	0	0	0	0	0	0	0	0	0	0	0	0	0	0	0	0	0	0	0	0	0	0	0	0
M343	0	0	0	0	0	0	0	0	0	0	0	0	0	0	0	0	0	0	0	0	0	0	0	0	0	0	0	0	0	0	0	0	0	0	0	0	0	0	0	0	0	0	0	0	0	0	0	0	0
M37	0	0	0	0	0	0	0	0	0	0	0	0	0	0	0	0	0	0	0	0	0	0	0	0	0	0	0	0	0	0	0	0	0	0	0	0	0	0	0	0	0	0	0	0	0	0	0	0	0
M38	0	0	0	0	0	0	0	0	0	0	0	0	0	0	0	0	0	0	0	8	0	0	0	0	0	0	0	0	0	0	0	0	0	0	0	4	0	0	0	0	0	0	0	0	0	8	0	0	0
M39	0	0	0	4	0	0	0	0	0	8	0	6	0	0	12	0	0	0	0	5	0	0	0	0	0	0	0	0	0	0	0	0	0	0	0	0	0	0	0	0	0	0	0	0	0	0	0	0	0
M40	0	0	0	0	0	0	0	0	0	0	0	0	0	0	0	0	0	0	0	0	0	0	0	0	0	0	0	0	0	0	0	0	0	0	0	0	0	0	0	0	0	0	0	0	0	0	0	0	0
M41	0	0	0	0	0	0	0	0	0	0	0	0	0	0	0	0	0	0	0	0	0	0	0	0	0	0	0	0	0	0	0	0	0	0	0	0	0	0	0	0	0	0	0	0	0	0	0	0	0
M42	0	0	0	0	0	0	0	0	0	3	0	0	0	0	0	0	0	3	0	0	0	0	0	0	0	0	0	0	0	0	0	0	0	0	0	0	0	0	0	0	0	0	0	0	0	0	0	0	0
M43	0	0	0	0	0	0	0	0	0	0	0	0	0	0	0	0	0	0	0	0	0	0	0	0	0	0	0	0	0	0	0	0	0	0	0	0	0	0	0	0	0	0	0	0	0	0	0	0	0
M44	0	8	0	0	0	0	0	0	0	0	0	0	0	0	0	0	0	7	0	0	0	0	0	0	0	0	0	0	0	0	0	0	0	0	0	0	0	0	0	0	0	0	0	0	0	0	0	0	0
M45	0	7	0	0	0	0	13	0	0	0	0	0	0	0	0	0	0	53	0	15	0	0	0	0	0	0	0	0	0	0	0	0	0	0	0	0	0	0	0	0	0	0	0	0	0	0	0	0	0
M46	0	0	0	0	0	0	0	0	0	0	0	0	0	0	0	0	0	0	0	0	0	0	0	0	0	0	0	0	0	0	0	0	0	0	0	0	0	0	0	0	0	0	0	0	0	0	0	0	0
M47	0	0	0	0	0	0	0	0	0	0	0	0	0	0	0	0	0	0	0	0	0	0	0	0	0	0	0	0	0	0	0	0	0	0	0	0	0	0	0	0	0	0	0	0	0	0	0	0	0
M48	0	0	0	0	0	0	0	0	0	0	0	0	0	0	0	0	0	0	0	0	0	0	0	0	0	0	0	0	0	0	0	0	0	0	0	0	0	0	0	0	0	0	0	0	0	0	0	0	0
M49	0	0	0	0	0	7	0	0	0	0	0	0	0	0	0	0	0	4	0	0	0	0	0	0	0	0	0	0	0	0	0	0	0	0	0	0	0	0	0	0	0	0	0	0	2	0	0	0	0
M50	0	0	0	0	0	0	0	0	0	0	0	0	0	0	0	0	0	6	0	0	0	0	0	0	0	0	0	0	0	0	0	0	0	0	0	0	0	0	0	0	0	0	0	0	0	0	0	0	0
M51	0	0	0	0	0	2	0	0	0	0	0	0	0	0	0	0	0	3	0	4	0	0	0	0	0	0	0	0	0	0	0	0	0	0	0	0	0	0	0	0	0	0	0	0	0	0	0	0	0
M52	0	2	0	5	0	0	0	0	0	0	0	0	0	0	0	0	0	3	0	0	0	0	0	0	0	0	0	0	0	0	0	0	0	0	0	0	0	0	0	0	0	0	0	0	0	0	0	0	0
M53	0	0	0	0	0	0	0	0	0	0	0	0	0	0	0	0	0	3	0	0	0	0	0	0	0	0	0	0	0	0	0	0	0	0	0	0	0	0	0	0	0	0	0	0	0	0	0	0	0
M54	0	0	0	0	0	0	0	0	0	0	0	0	0	0	0	0	0	0	0	0	0	0	0	0	0	0	0	0	0	0	0	0	0	0	0	0	0	0	0	0	0	0	0	0	0	0	0	0	0
M55	0	0	0	0	0	0	0	0	0	0	0	0	0	0	0	0	0	2	0	0	0	0	0	0	0	0	0	0	0	0	0	0	0	0	0	2	0	0	0	0	0	0	0	0	0	0	0	0	0
M56	0	0	0	0	0	0	0	0	0	0	0	0	0	0	0	0	0	0	0	0	0	0	0	0	0	0	0	0	0	0	0	0	0	0	0	0	0	0	0	0	0	0	0	0	0	0	0	0	0
M57	0	0	0	0	0	0	0	0	0	0	0	0	0	0	0	0	0	0	0	0	0	0	0	0	0	0	0	0	0	0	0	0	0	0	0	0	0	0	0	0	0	0	0	0	0	0	0	0	0
M58	0	0	0	8	0	0	0	0	0	2	0	0	0	0	5	0	2	17	0	14	0	0	0	0	0	0	0	0	0	0	0	0	0	0	0	0	0	0	0	0	0	0	0	0	0	0	0	0	0
M59	0	0	0	0	0	0	0	0	0	0	0	0	0	0	0	0	0	8	0	0	0	0	0	2	0	0	0	0	0	0	0	0	0	0	0	0	0	0	0	0	0	0	0	0	0	0	0	0	0
M60	0	0	0	0	0	0	0	0	0	0	0	0	0	0	0	0	0	0	0	0	0	0	0	0	0	0	0	0	0	0	0	0	0	0	0	0	0	0	0	0	0	0	0	0	0	0	0	0	0
M61	0	0	0	0	0	0	0	0	0	0	0	0	0	0	0	0	0	0	0	4	0	0	0	0	0	0	0	0	0	0	0	0	0	0	0	0	0	0	0	0	0	0	0	0	0	0	0	0	0
M62	0	0	0	0	0	0	0	0	0	0	0	0	0	0	0	0	0	3	0	0	0	0	0	0	0	0	0	0	0	0	0	0	0	0	0	0	0	0	0	0	0	0	0	0	0	0	0	0	0
M63	0	0	0	0	0	0	0	0	0	0	0	0	0	0	0	0	0	0	0	0	0	0	0	0	0	0	0	0	0	0	0	0	0	0	0	0	0	0	0	0	0	0	0	0	0	0	0	0	0
M64	0	0	0	0	0	0	0	0	0	0	0	0	0	0	0	0	0	0	0	0	0	0	0	0	0	0	0	0	0	0	0	0	0	0	0	0	0	0	0	0	0	0	0	0	0	0	0	0	0
M65	0	0	0	0	0	0	0	0	0	0	0	0	0	0	0	0	0	0	0	0	0	0	0	0	0	0	0	0	0	0	0	0	0	0	0	0	0	0	0	0	0	0	0	0	0	0	0	0	0
M66	0	0	0	0	0	0	0	0	0	0	0	0	0	0	0	0	0	0	0	0	0	0	0	0	0	0	0	0	0	0	3	0	0	0	0	0	0	0	0	0	0	0	14	0	0	0	0	0	0
M67	3	0	0	0	0	0	0	0	0	7	0	0	0	0	0	0	0	5	0	0	0	0	0	0	0	0	0	0	0	0	0	0	0	0	0	0	0	0	0	0	0	0	0	0	0	0	0	0	0
M68	0	0	0	0	0	0	0	0	0	0	0	0	0	0	0	0	0	0	0	0	0	0	0	0	0	0	0	0	0	0	0	0	0	0	14	0	0	0	0	0	0	0	4	0	0	0	0	0	0
M69	0	0	0	0	0	0	0	0	0	2	0	5	0	0	0	0	0	0	0	0	0	0	0	0	0	0	0	0	0	0	0	0	0	0	0	0	0	0	0	0	0	0	0	0	0	0	0	0	0
M70	0	0	0	0	0	0	0	0	0	0	0	0	0	0	0	0	0	0	0	0	0	0	0	0	0	0	0	0	0	0	0	0	0	0	0	0	0	0	0	0	0	0	0	0	0	0	0	0	0
M71	0	0	0	0	0	0	0	0	0	0	0	0	0	0	0	0	0	0	0	0	0	0	0	0	0	0	0	0	0	0	0	0	0	0	0	0	0	0	0	0	0	0	0	0	0	0	0	0	0
M72	0	0	0	0	0	0	0	0	0	0	0	0	0	0	0	0	0	0	0	0	0	0	0	0	0	0	0	0	0	0	0	0	0	0	0	0	0	0	0	0	0	0	0	0	0	0	0	0	0
M73	0	0	0	0	0	0	0	0	0	0	0	0	0	0	0	0	0	0	0	0	0	0	0	0	0	0	0	0	0	0	0	0	0	0	0	0	0	0	0	0	0	0	0	0	0	0	0	0	0
M74	0	0	0	0	0	0	0	0	0	0	0	0	0	0	0	0	0	0	0	0	0	0	0	0	0	0	0	0	0	0	0	0	0	0	0	0	0	0	0	0	0	0	0	0	0	0	0	0	0
M75	0	0	0	0	0	0	0	0	0	0	0	0	0	0	0	0	0	0	0	0	0	0	0	0	0	0	0	0	0	0	0	0	0	0	0	0	0	0	0	0	0	0	0	0	0	0	0	0	0
M76	0	0	0	0	0	0	0	0	0	0	0	0	0	0	0	0	0	0	0	0	0	0	0	0	0	0	0	0	0	0	0	0	0	0	0	0	0	0	0	0	0	0	0	0	0	0	0	0	0
M77	0	0	0	0	0	0	0	0	0	0	0	0	0	0	0	0	0	0	0	0	0	0	0	0	0	0	0	0	0	0	0	0	0	0	0	0	0	0	0	0	0	0	0	0	0	0	0	0	0
M78	5	0	0	0	0	0	0	0	0	0	0	0	0	0	0	0	0	0	0	0	0	0	0	0	0	0	0	0	0	0	0	0	0	0	0	0	0	0	0	0	0	0	0	0	0	0	0	0	0
M79	0	0	0	0	0	0	0	0	0	0	0	0	0	0	0	0	0	0	0	0	0	0	0	0	0	0	0	0	0	0	0	0	0	0	0	0	0	0	0	0	0	0	0	0	0	0	0	0	0
M80	0	0	0	0	0	0	0	0	0	2	0	0	0	0	0	0	0	0	0	0	0	0	0	0	0	0	0	0	0	0	0	0	0	0	0	0	0	0	0	0	0	0	0	0	0	0	0	0	0
M81	0	0	0	0	0	0	0	0	0	0	0	0	0	0	0	0	0	0	0	0	0	0	0	0	0	0	0	0	0	0	0	0	0	0	0	0	0	0	0	0	0	0	0	0	0	0	0	0	0
M82	0	0	0	0	0	0	0	0	0	0	0	0	0	0	0	0	0	0	0	0	0	0	0	0	0	0	0	0	0	0	0	0	0	0	0	0	0	0	0	0	0	0	0	0	0	0	0	0	0
M83	0	0	0	0	0	0	0	0	0	0	0	0	0	0	0	0	0	0	0	0	0	0	0	0	0	0	0	0	0	0	0	0	0	0	0	0	0	0	0	0	0	0	0	0	0	0	0	0	0
M84	0	0	0	0	0	0	0	0	0	0	0	0	0	0	0	0	0	0	0	0	0	0	0	0	0	0	0	0	0	0	0	0	0	0	0	0	0	0	0	0	0	0	0	0	0	0	0	0	0
M85	0	0	0	0	0	0	0	0	0	0	0	0	0	0	0	0	0	0	0	0	0	0	0	0	0	0	0	0	0	0	0	0	0	0	0	0	0	0	0	0	0	0	0	0	0	0	0	0	0
M86	4	0	0	0	0	0	0	0	0	0	0	0	0	0	0	0	0	0	0	0	0	0	0	0	0	0	0	0	0	0	0	0	0	0	0	0	0	0	0	0	0	0	0	0	0	0	0	0	0
M87	0	0	0	0	0	0	0	0	0	0	0	0	0	0	0	0	0	0	0	0	0	0	0	0	0	0	0	0	0	0	0	0	0	0	0	0	0	0	3	0	0	0	0	0	0	0	0	0	0
M88	0	0	0	0	0	0	0	0	0	0	0	0	0	0	0	0	0	0	0	0	0	0	0	0	0	0	0	0	0	0	0	0	0	0	0	0	0	0	0	0	0	0	0	0	0	0	0	0	0
M89	0	0	0	5	0	0	0	0	0	0	0	0	0	0	0	0	0	0	0	0	0	0	2	0	0	0	0	0	0	0	0	0	0	0	0	0	0	0	0	0	0	0	0	0	0	0	0	0	0
M90	0	0	0	0	0	0	0	0	0	0	0	0	0	0	0	0	0	0	0	0	0	0	0	0	0	0	0	0	0	0	0	0	0	0	0	0	0	0	0	0	0	0	0	0	0	0	0	0	0
M91	0	0	0	0	0	0	0	0	0	0	0	0	0	0	0	0	0	0	0	0	0	0	0	0	0	0	0	0	0	0	0	0	0	0	0	0	0	0	0	0	0	0	0	0	0	0	0	0	0
M92	0	0	0	0	0	0	0	0	0	0	0	0	0	0	0	0	0	0	0	0	0	0	0	0	0	0	0	0	0	0	0	0	0	0	0	0	0	0	0	0	0	0	0	0	0	0	0	0	0
M93	0	0	0	0	0	0	0	0	0	0	0	0	0	0	0	0	0	0	0	0	0	0	0	0	0	0	0	0	0	0	0	0	0	0	0	0	0	0	0	0	0	0	0	0	0	0	0	0	0
M94	0	0	0	0	0	0	0	0	0	0	0	0	0	0	0	0	0	0	0	0	0	0	0	0	0	0	0	0	0	0	0	0	0	0	0	0	0	0	0	0	0	0	0	0	0	0	0	0	0
M95	0	0	0	0	0	0	0	0	0	0	0	0	0	0	0	0	0	0	0	0	0	0	0	0	0	0	0	0	0	0	0	0	0	0	0	0	0	0	0	0	0	0	0	0	0	0	0	0	0
M96	0	0	0	0	0	0	0	0	0	0	0	0	0	0	0	0	0	0	0	0	0	0	0	0	0	0	0	0	0	0	0	0	0	0	0	0	0	0	0	0	0	0	0	0	0	0	0	0	0
M97	0	0	0	0	0	0	0	0	16	6	0	0	0	0	0	0	0	0	0	0	0	0	0	0	0	0	0	0	0	0	0	0	0	2	0	0	0	0	0	0	0	0	0	0	0	0	0	0	0
M98	0	0	0	0	0	0	0	0	0	0	0	0	0	0	0	0	0	0	0	0	0	0	0	0	0	0	0	0	0	0	0	0	0	0	0	0	0	0	0	0	0	0	0	0	0	0	0	0	0
M99	0	0	0	0	0	0	0	0	0	0	0	0	0	0	0	0	0	0	0	0	0	0	0	0	0	0	0	0	0	0	0	0	0	0	0	0	0	0	0	0	0	0	0	0	0	0	0	0	0
[truncated: 973 more columns]

## Sheet: Fungi
Sample ID	Gyrographa_gyrocarpa	Phaeococcomyces_mexicanus	Phaeococcomyces	Acrospermum	Oomyces_carneoalbus	Botryosphaeria_dothidea	Botryosphaeria_quercuum	Diplodia	Dothiorella	Phaeobotryon	Sphaeropsis	Botryosphaeriaceae	Ramimonilia_apicalis	Botryosphaeriales	Arthrocatena_tenebrio	Arthrocatena	Microcyclospora_tardicrescens	Microcyclospora	Phaeotheca_shathenatiana	Pseudopenidiella_piceae	Pseudovirgaria_grisea	Cladosporium_cladosporioides	Cladosporium_sphaerospermum	Cladosporium	Rachicladosporium_paucitum	Rachicladosporium_pini	Rachicladosporium	Toxicocladosporium_rubrigenum	Verrucocladosporium_dirinae	Cladosporiaceae	Dissoconium	Pseudoveronaea_obclavata	Ramichloridium_indicum	Uwebraunia_musae	Extremus	Saxophila_tyrrhenica	Vermiconia_antarctica	Extremaceae	Acrodontium_luzulae	Acrodontium	Cercospora_eucommiae	Cercospora_kikuchii	Geastrumia_polystigmatis	Microcyclosporella_mali	Mycodiella_sumatrensis	Mycosphaerella_pyri	Mycosphaerella_ulmi	Mycosphaerelloides_madeirae	Passalora
F100	0	0	0	0	0	0	0	0	0	0	0	0	0	0	0	0	0	0	0	0	0	0	0	0	0	0	0	0	0	0	0	0	0	0	0	0	0	0	0	0	8	0	0	0	0	0	0	0	0
F101	0	0	0	0	0	0	0	0	0	0	0	0	24	0	0	0	0	0	0	0	0	0	0	0	0	0	0	0	0	0	0	0	0	0	0	0	0	0	0	0	0	0	21	0	0	0	0	0	0
F102	0	0	0	0	0	0	0	0	0	0	0	0	10	0	0	0	0	0	0	0	0	0	0	0	0	0	0	0	0	0	0	0	0	0	0	0	0	0	0	0	0	0	0	0	0	0	0	0	0
F103	0	0	0	0	0	0	0	0	0	0	0	9	37	0	0	0	0	0	0	0	0	8	0	0	0	0	0	0	0	0	0	0	0	0	0	0	0	0	0	0	0	0	2	0	0	0	0	0	0
F104	0	0	0	0	0	0	0	0	0	0	0	0	0	0	0	0	0	0	0	0	0	0	0	0	0	0	31	0	0	0	0	0	0	0	0	0	0	0	0	0	0	0	0	0	0	0	0	0	0
F105	0	0	0	0	0	0	0	0	0	0	0	0	0	0	0	0	0	0	0	0	0	0	0	0	0	0	0	0	0	0	0	0	0	0	0	0	0	0	0	0	0	0	0	0	0	0	0	0	0
F106	0	0	0	0	0	0	0	8	0	0	0	0	0	0	0	0	0	0	0	0	0	0	0	0	0	0	0	0	0	0	0	0	0	0	0	0	0	0	0	0	0	0	0	0	0	0	0	0	0
F107	0	0	0	0	0	0	0	14	0	0	0	0	14	0	0	0	0	0	0	0	0	0	0	0	0	0	0	0	0	0	0	0	0	0	0	0	0	0	0	0	0	0	0	0	0	0	0	0	0
F108	0	0	0	0	0	0	0	0	0	0	0	0	0	0	0	0	0	0	0	0	0	0	0	0	0	0	0	0	0	12	0	0	0	0	0	0	0	0	0	0	0	0	6	0	0	0	0	0	0
F109	0	0	0	0	0	0	0	0	0	0	0	0	0	0	0	0	0	0	0	0	0	0	0	0	0	0	0	0	0	0	0	0	0	0	0	0	0	0	0	0	0	0	0	0	0	0	0	0	0
F110	0	0	0	0	0	0	0	0	0	0	0	0	0	0	0	0	0	0	0	0	0	0	0	0	0	0	0	0	0	0	0	0	0	0	0	7	0	0	0	0	0	0	0	0	0	0	0	0	0
F111	0	0	0	0	0	0	0	0	0	0	0	0	40	0	0	4	0	0	0	0	0	17	0	0	0	0	0	0	0	0	0	0	0	0	0	0	0	0	0	0	0	0	3	0	0	0	0	0	0
F112	0	0	0	0	0	0	0	0	0	0	0	0	2	0	0	0	0	0	0	0	0	0	0	0	0	0	0	0	0	0	0	0	0	0	0	0	0	0	0	0	0	0	0	0	0	0	0	0	0
F113	0	0	0	0	0	0	0	50	0	0	0	0	0	0	0	0	0	0	0	0	0	13	0	0	0	0	0	0	0	0	0	0	0	0	0	0	0	0	0	0	0	0	0	0	0	0	0	0	0
F114	0	0	0	0	0	0	0	8	0	0	0	0	0	0	6	0	0	0	0	0	0	0	0	0	0	0	0	0	0	0	0	0	0	0	0	0	0	0	0	0	0	0	0	0	0	0	0	0	0
F115	0	0	0	0	0	13	0	6	0	0	0	16	0	0	0	0	0	0	0	0	0	0	0	0	0	0	0	0	0	0	0	0	0	0	0	0	0	0	0	0	0	0	0	0	0	0	0	0	0
F116	0	0	0	0	0	0	0	0	0	0	0	0	0	0	0	0	0	22	0	0	0	0	0	0	0	0	0	0	0	0	0	0	0	0	0	0	0	0	0	0	0	0	0	0	0	0	0	0	0
F117	0	0	0	0	0	0	3	0	0	0	0	0	0	0	0	0	0	0	0	0	0	0	0	0	0	0	0	0	0	0	0	0	0	0	0	0	0	0	0	0	0	0	0	0	0	0	0	0	0
F118	0	0	0	0	0	0	0	0	0	0	0	0	0	0	0	0	0	0	0	0	0	0	0	0	0	0	0	0	0	0	0	0	0	0	0	0	0	0	0	0	0	0	0	0	0	0	0	0	0
F119	0	0	0	0	0	0	0	6	0	0	0	0	0	0	0	0	0	0	0	0	0	0	0	0	0	0	0	0	0	0	0	0	0	0	0	0	0	0	0	0	0	0	0	0	0	0	0	0	0
F120	0	0	0	0	0	0	0	10	0	0	0	0	0	0	0	0	0	0	0	0	0	0	0	0	0	0	0	0	0	0	0	0	0	0	0	0	0	0	0	0	0	0	0	0	0	0	0	0	0
F121	0	0	0	0	0	0	0	0	0	0	0	22	0	0	0	0	0	0	0	0	0	16	0	0	0	0	0	0	0	0	0	0	0	0	0	0	0	0	0	0	0	0	0	0	0	0	0	0	0
F122	0	0	0	0	0	0	0	4	0	0	0	0	0	0	0	0	0	0	0	0	0	0	0	0	0	0	0	0	0	0	0	0	0	0	0	0	0	0	0	0	0	0	0	0	0	0	0	0	0
F123	0	0	0	0	0	0	0	3	0	0	0	0	0	0	0	0	0	0	0	0	0	5	0	0	0	0	0	0	0	0	0	0	0	0	0	0	0	0	0	0	0	0	0	0	0	0	0	0	0
F124	0	0	0	0	0	0	0	0	0	0	0	8	0	0	0	0	0	0	0	0	0	0	0	0	0	0	0	0	0	0	0	0	0	0	0	0	0	0	0	0	0	0	0	0	0	0	0	0	0
F125	0	0	4	0	0	0	0	0	0	0	0	0	0	0	0	0	0	0	0	0	0	0	0	0	0	0	0	0	0	0	0	0	0	0	0	0	0	0	0	0	0	0	0	0	0	0	0	0	0
F126	0	0	0	0	0	0	0	0	0	0	0	0	0	0	0	108	0	0	0	0	0	0	0	0	0	0	0	0	0	0	0	6	0	0	0	0	0	0	0	0	0	0	0	0	0	0	0	0	0
F127	0	0	0	0	0	0	0	4	0	0	0	0	0	0	0	0	0	0	0	0	0	0	0	8	0	0	0	0	0	0	0	0	0	0	0	0	0	0	0	0	0	0	0	0	0	0	0	0	0
F128	0	0	0	0	0	0	0	0	0	0	0	0	0	0	0	0	0	0	0	0	0	0	0	0	0	0	0	0	0	0	0	0	0	0	0	0	0	0	0	0	0	0	0	0	0	0	0	0	0
F129	0	0	0	0	0	0	0	0	0	0	0	0	0	0	0	0	0	0	0	0	0	4	0	0	0	0	0	0	0	0	0	0	0	0	0	4	0	0	0	0	0	0	0	0	0	0	2	0	0
F130	0	0	0	0	0	0	0	0	0	0	0	7	0	0	3	3	0	0	0	0	0	0	0	0	0	0	0	0	0	0	0	0	0	0	0	0	0	0	0	0	0	0	0	0	0	0	0	0	0
F131	0	0	0	0	0	0	0	3	0	0	0	0	0	0	0	0	0	0	0	0	0	0	0	0	0	0	0	0	0	0	0	0	0	0	0	0	0	0	0	0	0	0	0	0	0	0	0	0	0
F132	0	0	0	0	0	0	0	58	0	0	0	0	0	0	0	0	0	0	0	0	0	0	0	0	0	0	0	0	0	0	0	0	0	0	0	0	0	0	0	0	0	0	0	0	0	0	0	0	0
F133	0	0	0	0	0	0	0	0	0	0	0	0	0	0	0	0	0	11	0	0	0	0	0	0	0	0	0	0	0	0	0	0	0	0	0	0	0	0	0	0	0	0	0	0	0	0	0	0	0
F134	0	0	0	0	0	0	0	25	0	0	0	0	0	0	0	0	0	0	0	0	0	0	0	0	0	0	0	0	0	0	0	0	0	0	0	0	0	0	0	0	0	0	0	0	0	0	0	0	0
F135	0	0	0	0	0	0	0	0	0	0	0	0	0	0	0	0	0	0	0	0	0	0	0	0	0	0	0	0	0	0	0	0	0	0	0	0	0	0	0	0	0	0	0	0	0	0	0	0	0
F136	0	0	0	0	0	0	0	4	0	0	0	0	0	0	0	0	0	0	0	0	0	0	0	0	0	0	0	0	0	0	0	0	0	0	0	0	0	0	0	0	0	0	0	0	0	0	0	0	0
F137	0	0	0	0	0	0	0	0	0	0	0	0	0	0	0	0	0	10	0	0	0	0	0	0	0	0	0	0	0	0	0	0	0	0	0	0	0	0	0	0	0	0	0	0	0	0	0	0	0
F138	0	0	0	0	0	0	0	0	0	0	0	0	0	0	0	4	0	0	0	0	0	0	0	0	0	0	0	0	0	0	0	0	0	0	0	0	0	0	0	0	0	0	0	0	0	0	0	0	0
F139	0	0	0	0	0	0	0	10	0	0	0	0	0	0	0	22	0	0	0	0	0	0	0	0	0	0	0	0	0	0	0	0	0	0	0	0	0	0	0	0	0	0	0	0	0	0	0	0	0
F140	0	0	0	0	0	0	0	0	0	0	0	0	0	0	0	0	6	0	0	0	0	0	0	0	0	0	0	0	0	0	0	0	0	0	0	0	0	0	0	0	0	0	0	0	0	0	0	0	0
F141	0	0	0	0	0	0	0	16	0	0	0	0	27	0	0	0	0	0	0	0	0	0	0	0	0	0	0	0	0	0	0	0	0	0	0	0	0	0	0	0	0	0	0	0	0	0	0	0	0
F142	0	0	0	0	0	0	0	17	0	0	0	0	0	0	0	0	0	0	0	0	0	0	0	0	0	0	0	0	0	0	0	0	0	0	0	0	0	0	0	0	0	0	0	0	0	0	0	0	0
F143	0	0	0	0	0	0	0	0	0	0	0	0	0	0	0	0	0	0	0	0	0	0	0	0	0	0	0	0	0	0	0	0	0	0	0	0	0	0	0	0	0	0	0	0	0	0	0	0	4
F144	0	0	0	0	0	0	0	7	0	0	0	0	0	0	0	0	0	0	0	0	0	12	0	0	0	0	0	0	0	0	0	0	0	0	0	0	0	0	0	0	0	0	0	0	0	0	0	0	0
F145	0	0	0	0	0	0	0	0	0	0	0	0	2	0	0	0	0	0	0	0	0	0	0	0	0	0	0	0	0	0	0	0	0	0	0	0	0	0	0	0	0	0	0	0	0	0	0	0	0
F146	0	0	0	0	0	0	0	0	0	0	0	0	0	0	0	0	4	0	0	0	0	0	0	0	0	0	0	0	0	0	0	0	0	0	0	0	0	0	0	0	0	0	0	0	0	0	0	0	3
F147	0	0	0	0	0	0	0	0	0	10	0	0	0	0	0	0	0	0	0	0	0	0	0	0	0	0	0	0	0	0	0	0	0	0	0	0	0	0	0	0	0	0	0	0	0	0	0	0	0
F148	0	0	0	0	0	0	0	0	0	0	0	4	2	0	0	0	0	0	0	0	0	0	0	0	0	0	0	0	0	0	0	0	0	0	0	0	0	0	0	0	0	0	0	0	0	0	0	0	0
F149	0	0	0	0	0	0	0	0	0	0	0	0	0	0	0	0	0	0	0	0	0	0	0	0	0	0	0	0	0	0	0	0	0	0	0	0	0	0	0	0	0	0	0	0	0	0	0	0	0
F150	0	0	0	0	0	0	0	63	0	0	0	0	0	0	0	0	0	0	0	0	0	0	0	0	0	0	0	0	0	0	0	0	0	0	0	0	0	0	0	0	0	0	0	0	0	0	0	0	0
F151	0	0	0	0	0	0	0	10	0	0	0	0	0	0	0	0	0	0	0	0	0	0	0	0	0	0	0	0	0	0	0	0	0	0	0	0	0	0	0	0	0	0	0	0	0	0	0	0	0
F152	0	0	0	0	0	0	0	0	0	0	0	0	0	0	0	0	0	0	0	0	0	0	0	0	0	0	0	0	0	0	0	0	0	0	0	0	0	0	0	0	0	0	0	0	0	0	0	0	0
F153	0	0	0	0	0	0	2	0	0	0	0	0	0	0	0	0	0	0	0	0	0	0	0	0	0	0	0	0	0	0	0	0	0	0	0	0	0	0	0	0	0	0	0	2	0	0	0	0	0
F154	0	0	0	0	0	0	0	0	0	0	0	0	0	0	0	0	0	2	0	0	0	0	0	0	0	0	0	0	0	0	0	0	0	0	0	0	0	0	0	0	0	0	0	0	0	0	0	0	0
F155	0	0	0	0	0	0	0	4	0	0	0	0	0	0	0	0	0	0	0	0	0	0	0	0	0	0	0	0	0	0	0	0	0	0	0	0	0	0	0	0	0	0	0	0	0	0	0	0	0
F156	0	0	0	0	0	0	0	11	0	8	0	0	0	0	0	0	0	0	0	0	0	0	0	0	0	0	0	0	0	0	0	0	0	0	0	0	0	0	0	0	0	0	0	0	0	0	0	0	0
F157	0	0	0	0	0	0	0	0	0	8	0	0	0	0	0	0	0	0	0	0	0	0	0	0	0	0	0	0	0	0	0	4	0	0	0	0	0	0	0	0	0	0	0	0	0	0	0	0	0
F158	0	0	0	0	0	0	0	0	0	0	0	0	0	0	0	0	4	0	0	0	0	0	0	0	0	0	0	0	0	0	0	4	0	0	0	0	0	0	0	0	0	0	0	0	0	0	0	0	0
F159	0	0	0	0	0	0	0	0	0	173	0	0	0	0	0	0	0	0	0	0	0	0	0	0	0	0	0	0	0	0	0	0	0	0	0	0	0	0	0	0	0	0	0	0	0	0	0	0	0
F160	0	0	0	0	0	0	0	0	0	10	0	0	0	0	0	0	0	0	0	0	0	0	0	0	0	0	0	0	0	0	0	0	0	0	0	3	0	0	0	0	0	0	0	0	0	0	0	0	0
F161	0	0	0	0	0	0	0	0	0	0	0	0	0	0	0	0	0	0	0	0	0	8	0	0	0	0	0	0	0	0	0	0	0	0	0	0	0	0	0	0	0	0	0	0	0	0	0	0	0
F162	0	0	0	0	0	0	0	0	0	0	0	0	0	0	0	0	0	0	0	0	0	0	0	0	0	0	0	0	0	0	0	0	0	0	0	0	0	0	0	0	0	0	0	0	0	0	0	0	0
F163	0	0	0	0	0	0	0	0	0	0	0	0	0	0	0	0	0	0	0	0	0	0	0	0	0	0	0	0	0	0	0	0	0	0	0	4	0	0	0	0	0	0	0	0	0	0	0	0	0
F164	0	0	0	0	0	0	0	0	0	0	0	0	0	0	0	0	0	43	0	0	0	10	0	0	0	0	0	0	0	0	0	0	0	0	0	0	0	0	0	0	0	0	0	0	0	0	0	0	0
F165	0	0	0	0	0	0	0	0	0	0	0	0	0	0	0	0	0	0	0	0	0	8	0	0	0	0	0	0	0	0	0	0	0	0	0	0	0	0	0	0	0	0	0	0	0	0	0	0	0
F166	0	0	0	0	0	0	0	0	0	0	0	0	0	0	0	0	0	0	0	0	0	0	0	0	0	0	0	0	0	0	0	0	0	0	0	0	0	0	0	0	0	0	0	0	0	0	0	0	0
F167	0	0	0	0	0	0	0	0	0	0	0	0	0	0	0	0	0	0	0	0	0	0	0	0	0	0	0	0	0	0	0	0	0	0	0	0	0	0	0	0	0	0	0	0	0	0	0	0	0
F168	0	0	0	0	0	0	0	0	0	0	0	0	0	0	0	0	0	0	0	0	0	0	0	0	0	0	0	0	0	0	0	0	0	0	0	0	0	0	0	0	0	0	0	0	0	0	0	0	0
F169	0	0	0	0	0	0	0	0	0	0	0	0	0	0	0	0	0	8	0	0	0	0	0	0	0	0	0	0	0	0	0	0	0	0	0	0	0	0	0	0	0	0	0	0	0	0	0	0	0
F170	0	0	0	0	0	0	0	0	0	0	0	0	0	0	0	0	0	0	0	0	0	0	0	0	0	0	0	0	0	0	0	0	0	0	0	0	0	0	0	0	0	0	0	0	0	0	0	0	0
F171	0	0	0	0	0	0	0	0	0	0	0	0	0	0	0	0	4	0	0	0	0	0	0	0	0	0	0	0	0	0	0	0	0	0	0	0	0	0	0	0	0	0	0	0	0	0	0	0	0
F172	0	0	0	0	0	0	0	0	0	0	0	0	0	0	0	0	0	13	0	0	0	0	0	0	0	0	0	0	0	0	0	0	0	0	0	0	0	0	0	0	0	0	0	0	0	0	0	0	0
F173	0	0	0	0	0	0	0	0	0	0	0	0	0	0	0	0	0	0	0	0	0	0	0	0	0	0	0	0	0	0	0	0	0	0	0	0	0	0	0	0	0	0	0	0	0	0	0	0	0
F174	0	0	0	0	0	0	0	0	0	0	0	0	0	0	0	0	0	0	0	0	0	0	0	0	0	0	0	0	0	0	0	0	0	0	0	0	0	0	0	0	0	0	0	0	0	0	0	0	0
F175	0	0	0	0	0	0	0	0	0	0	0	0	0	0	0	0	0	0	0	0	0	0	0	0	0	0	0	0	0	0	0	0	0	0	0	0	0	0	0	0	0	0	0	0	0	0	0	0	0
F176	0	0	0	0	0	0	0	0	0	0	0	0	0	0	0	0	0	0	0	0	0	0	0	0	0	0	0	0	0	0	0	0	0	0	0	0	0	0	0	0	0	0	0	0	0	0	0	0	0
F177	0	0	0	0	0	0	0	0	0	0	0	0	0	0	0	0	0	0	0	0	0	7	0	0	0	0	0	0	0	0	0	0	0	0	0	0	0	0	0	0	0	0	0	0	0	0	0	0	0
F178	0	0	0	0	0	0	0	0	0	0	0	0	0	0	2	0	0	21	0	0	0	0	0	0	0	0	0	0	0	0	0	0	0	0	0	0	0	0	0	0	0	0	0	0	0	0	0	0	0
F179	0	0	0	0	0	0	0	0	0	0	0	0	0	0	0	0	0	0	0	0	0	0	0	0	0	0	0	0	0	0	0	0	0	0	0	0	0	0	0	0	0	0	0	0	0	0	0	0	0
F180	0	0	0	0	0	0	0	0	0	0	0	0	0	0	0	0	0	0	0	0	0	0	0	0	0	0	0	0	0	0	0	0	0	0	0	0	0	0	0	0	0	0	0	0	0	0	0	0	0
F181	0	0	0	0	0	0	0	0	0	0	0	0	0	0	0	0	0	0	0	0	0	0	0	0	0	0	0	0	0	0	0	8	0	0	0	0	0	0	0	0	0	0	0	0	0	0	0	0	0
F182	0	0	0	0	0	0	0	0	0	0	0	0	0	0	0	0	0	0	0	0	0	0	0	0	0	0	0	0	0	0	0	7	0	0	0	0	0	0	0	0	0	0	0	0	0	0	0	0	0
F183	0	0	0	0	0	0	0	0	0	0	0	0	0	0	0	6	0	4	0	0	0	0	0	0	0	0	0	0	0	0	0	14	0	0	0	0	0	0	0	0	0	0	0	0	0	0	0	0	0
F184	0	0	0	0	0	0	0	0	0	0	0	0	0	0	0	0	0	3	0	0	0	0	0	0	0	0	0	0	0	0	0	11	0	0	0	0	0	0	0	0	0	0	0	0	0	0	0	0	0
F185	0	0	0	0	0	0	0	0	0	0	0	0	0	0	0	0	8	0	0	0	0	0	0	0	0	0	0	0	0	0	0	17	0	0	0	0	0	0	0	0	0	0	0	0	0	0	0	0	0
F281	0	0	0	0	0	0	0	0	0	0	0	0	0	0	0	0	0	20	0	0	0	0	0	0	0	0	0	0	0	0	0	0	0	0	0	0	0	0	0	0	0	0	0	0	0	0	0	0	0
F282	0	0	0	0	0	0	0	0	0	0	0	0	0	0	0	0	0	0	0	0	0	0	0	0	0	0	0	0	0	0	0	0	0	0	0	0	0	0	0	0	0	0	0	0	0	0	0	0	0
F283	0	0	0	0	0	0	0	0	0	0	0	0	0	0	0	0	0	0	0	0	0	0	0	0	0	0	0	0	0	2	0	0	0	0	0	0	0	0	0	0	0	0	0	0	0	0	0	0	0
F284	0	0	0	0	0	0	0	0	0	0	0	0	0	0	0	0	0	0	0	0	0	11	0	0	0	0	0	0	0	0	0	0	0	0	0	0	0	0	0	0	0	0	0	0	0	0	0	7	0
F285	0	0	0	0	0	0	0	0	0	0	0	0	0	0	0	0	6	0	0	0	0	0	0	0	0	0	0	0	0	0	0	4	0	0	0	0	0	0	0	0	0	0	0	0	0	0	0	0	0
F286	0	0	0	0	0	0	0	0	0	0	0	0	0	0	0	0	0	0	0	0	0	12	0	0	0	0	0	0	0	0	0	0	0	0	0	0	0	0	0	0	0	0	0	0	0	0	0	0	0
F287	0	0	0	0	0	0	0	0	0	0	0	0	0	0	0	0	0	0	0	0	0	5	0	0	0	0	0	0	0	0	0	0	0	0	0	0	0	0	0	0	0	0	0	0	0	0	0	0	0
F288	0	0	0	0	0	0	0	0	0	0	0	0	0	0	0	0	2	0	0	0	0	5	0	0	0	0	0	0	0	0	0	0	0	0	0	0	0	0	0	0	0	0	0	0	0	0	0	4	0
F289	0	0	0	0	0	0	0	0	0	0	0	0	0	0	0	0	6	5	0	0	0	0	0	0	0	0	0	0	0	0	0	3	0	0	0	0	0	0	0	0	0	0	0	0	0	0	0	0	0
F290	0	0	0	0	0	0	0	0	0	0	0	0	0	0	0	0	7	0	0	0	0	0	0	0	0	0	0	0	0	0	0	0	0	0	0	0	0	0	0	0	0	0	5	0	0	0	0	19	0
F291	0	0	0	0	0	0	0	0	0	0	0	0	0	0	0	2	0	0	0	0	0	10	0	0	0	0	0	0	0	0	0	0	0	0	0	0	0	0	0	0	0	0	0	0	0	0	0	7	0
F292	0	3	0	0	0	0	0	0	0	0	0	0	0	0	0	0	31	42	0	0	0	0	0	0	0	0	26	0	0	0	0	28	0	0	0	0	0	0	0	0	0	0	0	0	0	0	0	6	0
F293	0	0	0	0	0	0	0	0	0	0	0	0	0	0	0	0	0	0	0	0	0	11	0	0	0	0	4	0	0	0	0	0	0	0	0	0	0	0	0	0	0	0	0	0	0	0	0	0	0
F294	0	0	0	0	0	0	0	0	0	0	0	0	0	0	0	0	0	0	0	0	0	0	0	0	0	0	7	0	0	0	0	4	0	0	0	0	0	0	0	0	0	0	0	0	0	0	0	0	0
F295	0	0	0	0	0	0	0	0	0	0	0	0	0	0	0	0	0	0	0	0	0	0	0	0	0	0	0	0	0	0	0	0	0	0	0	0	0	0	0	0	0	0	0	0	0	0	0	6	0
F296	0	0	0	0	0	0	0	0	0	0	0	0	0	0	0	0	0	0	0	0	0	0	0	0	0	0	15	0	0	0	0	0	0	0	0	0	0	0	0	0	0	0	0	0	0	0	0	0	0
F297	0	0	0	0	0	0	0	0	0	0	0	0	0	0	0	0	0	7	0	0	0	0	0	0	0	0	7	0	0	0	0	47	0	0	0	0	0	0	0	0	0	0	9	0	0	0	0	6	0
F298	0	0	0	0	0	0	0	0	0	0	0	0	0	0	0	0	0	2	0	0	0	0	0	0	0	0	10	0	0	0	0	3	0	0	0	0	0	0	0	0	0	0	0	0	0	0	0	0	0
F299	0	0	0	0	0	0	0	0	0	0	0	0	0	0	0	0	0	0	0	0	0	12	0	0	0	0	159	0	0	0	0	0	0	0	0	0	0	0	0	0	0	0	0	0	0	0	0	0	0
F300	0	0	0	0	0	0	0	0	0	0	0	0	0	0	0	0	0	0	0	0	0	66	0	0	0	0	260	0	0	0	0	2	0	0	0	0	0	0	0	0	0	0	18	0	0	0	0	0	0
F301	0	6	0	0	0	0	0	0	0	0	0	0	0	0	0	0	0	2	0	0	0	0	0	0	0	0	48	0	0	0	0	0	0	0	0	0	0	0	0	0	0	0	13	0	0	0	0	0	0
F302	0	34	0	0	0	0	0	2	0	0	0	0	0	0	0	0	0	0	0	0	0	42	0	0	0	0	44	0	0	4	0	0	0	0	0	0	0	0	0	0	0	0	12	0	0	0	0	0	0
F303	0	0	0	0	0	0	0	0	0	0	0	0	0	0	0	0	0	0	0	0	0	0	0	0	0	0	5	0	0	0	0	0	0	0	0	0	0	0	0	0	0	0	3	0	0	0	0	0	0
F304	0	0	0	0	0	0	0	0	0	0	0	0	6	0	0	0	0	0	0	0	0	0	0	0	0	0	0	0	0	0	0	0	0	0	0	0	0	0	0	0	0	0	19	0	0	0	0	0	0
F305	0	0	0	0	0	0	0	0	0	0	0	0	44	0	0	0	0	0	0	0	0	0	0	0	0	0	9	0	0	0	0	0	0	0	0	0	0	0	0	0	0	0	16	0	0	0	0	0	0
F306	0	0	0	0	0	0	0	0	0	0	0	0	61	0	0	0	0	0	0	0	0	11	0	0	0	0	0	0	0	0	0	0	0	0	0	0	0	0	0	0	0	0	7	0	0	0	0	0	0
F307	0	0	0	0	0	0	0	0	0	0	0	0	33	0	0	0	0	0	0	0	0	0	0	0	0	0	7	0	0	0	0	0	0	0	0	0	0	0	0	0	0	0	15	0	0	0	0	0	0
F308	0	0	0	0	0	0	0	0	0	0	0	0	5	0	0	0	0	0	0	0	0	0	0	0	0	0	0	0	0	0	0	0	0	0	0	0	0	0	0	0	0	0	27	0	0	0	0	0	0
F309	0	0	0	0	0	0	0	0	0	0	0	0	26	0	0	0	0	0	0	0	0	0	0	0	0	0	17	0	0	0	0	3	0	0	0	0	0	0	0	0	0	0	14	0	0	0	0	0	0
F310	0	0	0	0	0	0	0	0	0	0	0	0	9	0	0	0	0	0	0	0	0	2	0	0	0	0	0	0	0	0	0	0	0	0	0	0	0	0	0	0	0	0	19	0	0	0	0	0	0
F311	0	0	0	0	0	0	0	0	0	0	0	0	39	0	0	0	0	0	0	0	0	4	0	0	0	0	3	0	0	0	0	0	0	0	0	0	0	0	0	0	0	0	16	0	0	0	0	0	0
F312	0	0	0	0	0	0	0	2	0	0	0	0	83	0	0	0	0	0	0	0	0	0	0	0	0	0	0	0	0	0	0	0	0	0	0	0	0	0	0	0	0	0	0	0	0	0	0	0	0
F313	0	0	0	0	0	0	0	0	0	0	0	0	40	0	0	0	0	0	0	0	0	0	0	0	0	0	0	0	0	0	0	0	0	0	0	0	0	0	0	0	0	0	4	0	0	0	0	0	0
F314	0	0	0	0	0	0	0	0	0	0	0	0	29	0	0	0	0	0	0	0	0	0	0	0	0	0	0	0	0	0	0	2	0	0	0	0	0	0	0	0	0	0	40	0	0	0	0	0	0
F315	0	0	0	0	0	0	0	4	0	0	0	0	0	0	0	0	0	0	0	0	0	0	0	0	0	0	0	0	0	0	0	0	0	0	0	0	0	0	0	0	0	0	0	0	0	0	0	0	0
F316	0	0	0	0	0	0	0	0	0	0	0	0	9	0	0	0	0	0	0	0	0	0	0	0	0	0	0	0	0	6	0	0	0	0	0	0	0	0	0	0	0	0	0	0	0	0	0	0	0
F317	0	0	0	0	0	0	0	0	0	0	0	0	13	0	0	0	0	0	0	0	0	0	0	0	0	0	0	0	0	0	0	0	0	0	0	0	0	0	0	0	0	0	0	0	0	0	0	0	0
F318	0	0	0	0	0	0	0	0	0	0	0	0	0	0	0	0	5	0	0	0	0	0	0	0	0	0	0	0	0	0	0	0	0	0	0	0	0	0	0	0	0	0	0	0	0	0	0	0	0
F319	0	0	0	0	0	0	0	0	0	0	0	0	0	0	0	0	0	0	0	0	0	0	0	0	0	0	0	0	0	0	0	0	0	0	0	0	0	0	0	0	0	0	0	0	0	0	0	0	0
F320	0	0	0	0	0	0	0	0	0	0	0	0	0	0	0	0	0	0	0	0	0	0	0	0	0	0	0	0	0	0	0	0	0	0	0	0	0	0	0	0	0	0	0	0	0	0	0	0	0
F321	0	0	0	0	0	0	0	0	0	0	0	0	0	0	0	0	0	0	0	0	0	0	0	0	0	0	0	0	0	3	0	0	0	0	0	0	0	0	0	0	0	0	0	0	0	0	0	0	0
F322	0	0	0	0	0	0	0	0	0	0	0	0	0	0	0	0	5	0	0	0	0	0	0	0	0	0	0	0	0	0	0	0	0	0	0	0	0	0	0	0	0	0	0	0	0	0	0	0	0
F323	0	0	0	0	0	0	0	0	0	0	0	0	0	0	0	0	0	0	0	0	0	0	0	0	0	0	0	0	0	0	0	0	0	0	0	0	0	0	0	0	0	0	0	0	0	0	0	0	0
F324	0	0	0	0	0	0	0	0	0	0	0	0	33	0	0	0	0	0	0	0	0	6	0	0	0	0	3	0	0	5	0	0	0	0	0	0	0	0	0	0	0	0	7	0	0	0	0	0	0
F325	0	0	0	0	0	0	2	2	0	0	0	0	0	0	0	0	0	0	0	0	0	0	0	0	0	0	0	0	0	0	0	0	0	0	0	0	0	0	0	0	0	0	0	0	0	0	0	0	0
F326	0	0	0	0	0	0	0	0	0	0	0	0	0	0	0	0	0	0	0	0	0	0	0	0	0	0	0	0	0	0	0	0	0	0	0	0	0	0	0	0	0	0	3	0	0	0	0	0	0
F327	0	0	0	0	0	0	0	0	0	0	0	0	0	0	0	0	2	0	0	0	0	0	0	0	0	0	0	0	0	0	0	0	0	0	0	0	0	0	0	0	0	0	0	0	0	0	0	0	0
F328	0	0	0	0	0	0	0	0	0	0	0	0	0	0	0	0	0	0	0	0	0	0	0	0	0	0	0	0	0	0	0	4	0	0	0	0	0	0	0	0	0	0	0	0	0	0	0	0	0
F329	0	0	0	0	0	0	0	0	0	0	0	0	0	0	0	0	0	0	0	0	0	0	0	0	0	0	0	0	0	0	0	0	0	0	0	0	0	0	0	0	0	0	0	0	0	0	0	0	0
F330	0	0	0	0	0	0	0	0	0	0	0	0	0	0	0	0	0	0	0	0	0	0	0	0	0	0	0	0	0	0	0	0	0	0	0	0	0	0	0	0	0	0	0	0	0	0	0	0	0
F331	0	0	0	0	0	0	0	0	0	0	0	0	0	0	0	0	4	0	0	0	0	0	0	0	0	0	0	0	0	0	0	0	0	0	0	0	0	0	0	0	0	0	0	0	0	0	0	0	0
F332	0	0	0	0	0	0	0	0	0	0	0	0	0	0	0	0	10	0	0	0	0	0	0	0	0	0	0	0	0	0	0	2	0	0	0	0	0	0	0	0	0	0	0	0	0	0	0	0	0
F333	0	0	0	0	0	0	0	0	0	0	0	0	0	0	0	0	7	14	0	0	0	9	0	0	0	0	0	0	0	0	0	0	0	0	0	0	0	0	0	0	0	0	0	0	0	0	0	0	0
F334	0	0	0	0	0	0	0	0	0	0	0	0	0	0	0	0	0	0	0	0	0	0	0	0	0	0	0	0	0	0	0	0	0	0	0	0	0	0	0	0	0	0	0	0	0	0	0	2	0
F335	0	0	0	0	0	0	0	0	0	0	0	0	0	0	0	0	3	0	0	0	0	0	0	0	0	0	0	0	0	0	0	0	0	0	0	0	0	0	0	0	0	0	0	8	0	0	0	0	0
F336	0	0	0	0	0	0	0	0	0	0	0	0	0	0	0	0	61	0	0	0	0	0	0	0	0	0	0	0	0	0	3	3	0	0	0	0	0	0	0	0	0	0	0	0	0	0	0	0	0
F337	0	2	0	0	0	0	0	0	0	0	0	0	0	0	0	0	6	10	0	0	0	0	0	0	0	0	0	0	0	0	0	3	0	0	0	0	0	0	0	0	0	0	0	0	0	0	0	0	0
F338	0	0	0	0	0	0	0	0	0	0	0	0	0	0	0	0	0	0	0	0	0	0	0	0	0	0	0	0	0	0	0	0	0	0	0	0	0	0	0	0	0	0	0	0	0	0	0	0	0
F339	0	0	0	0	0	0	0	0	0	0	0	0	0	0	0	0	0	0	0	0	0	0	0	0	0	0	0	0	0	0	0	0	0	0	0	0	0	0	0	0	0	0	0	0	0	0	0	0	0
F340	0	0	0	0	0	0	0	0	0	0	0	0	0	0	0	0	0	0	0	0	0	0	0	0	0	0	0	0	0	0	0	0	0	0	0	0	0	0	0	0	0	0	0	0	0	0	0	0	0
F341	0	0	0	0	0	0	0	0	0	0	0	0	0	0	0	0	0	0	0	0	0	0	0	0	0	0	0	0	0	0	0	0	0	0	0	0	0	0	0	0	0	0	0	0	0	0	0	0	0
F342	0	0	0	0	0	0	0	0	0	0	0	0	0	0	0	0	0	0	0	0	0	0	0	0	0	0	0	0	0	4	0	0	0	0	0	0	0	0	0	0	0	0	0	0	0	0	0	0	0
F343	0	0	0	0	0	0	0	0	0	0	0	0	0	0	0	0	0	0	0	0	0	0	0	0	0	0	0	0	0	0	0	0	0	0	0	2	0	0	0	0	0	0	0	0	0	0	0	0	0
F344	0	0	0	0	0	0	0	0	0	0	0	0	0	0	0	0	0	0	0	0	0	0	0	0	0	0	0	0	0	0	0	0	0	0	0	0	0	0	0	0	0	0	0	0	0	0	0	0	0
F345	0	0	0	0	0	0	0	0	0	0	0	0	0	0	0	0	0	0	0	0	0	0	0	0	0	0	0	0	0	0	0	0	0	0	0	0	0	0	0	0	0	0	0	0	0	0	0	0	0
F346	0	0	0	0	0	0	0	6	0	0	0	0	0	0	0	0	0	0	0	0	0	0	0	0	0	0	0	0	0	0	0	0	0	0	0	0	0	0	0	0	0	0	0	0	0	0	0	0	0
F347	0	0	0	0	0	0	0	0	0	0	0	0	0	0	0	0	0	0	0	0	0	0	0	0	0	0	0	0	0	0	0	0	0	0	0	0	0	0	0	0	0	0	0	0	0	0	0	0	0
F348	0	0	0	0	0	0	0	6	7	0	0	0	0	0	0	0	0	2	0	0	0	0	0	0	0	0	0	0	0	0	0	0	0	0	0	0	0	0	0	0	0	0	0	0	0	0	0	0	0
F349	0	0	0	0	0	0	0	0	0	0	0	0	0	0	0	4	0	0	0	0	0	0	0	0	0	0	0	0	0	7	0	0	0	0	0	0	0	0	0	0	0	0	0	0	0	0	0	0	0
F350	0	0	0	0	0	0	0	5	0	0	0	0	0	0	0	9	0	0	0	0	0	0	0	0	0	0	0	0	0	0	0	0	0	0	0	0	0	0	0	0	0	0	0	0	0	0	0	0	0
F351	0	0	0	0	0	0	0	0	0	0	0	0	0	0	0	0	0	0	0	0	0	0	0	0	0	0	0	0	0	0	0	0	0	0	0	0	0	0	0	0	0	0	0	0	0	0	0	0	0
F352	0	0	0	0	0	0	0	0	0	0	0	0	0	0	0	0	0	0	0	0	0	0	0	0	0	0	0	0	0	0	0	0	0	0	0	0	0	0	0	0	0	0	0	0	0	0	0	0	0
F353	0	0	0	0	0	0	2	3	0	0	0	0	0	0	0	0	8	19	0	0	0	0	0	0	0	0	0	0	0	0	0	0	0	0	0	0	0	0	0	0	0	0	0	0	0	0	0	0	0
F354	0	0	0	0	0	0	0	0	0	0	0	0	2	0	0	0	0	0	0	0	0	0	0	0	0	0	0	0	0	0	0	0	0	0	0	0	0	0	0	0	0	0	0	0	0	0	0	0	0
F355	0	0	0	0	0	0	0	0	0	0	0	0	0	0	0	0	0	0	0	0	0	0	0	0	0	0	0	0	0	0	0	0	0	0	0	0	0	0	0	0	0	0	0	0	0	0	0	0	0
F356	0	0	0	0	0	0	0	0	0	0	0	0	0	0	0	0	0	0	0	0	0	0	0	27	0	0	0	0	0	0	0	0	0	0	0	0	0	0	0	0	0	0	0	0	0	0	0	0	0
F357	0	0	0	0	0	0	0	0	0	0	0	0	0	0	0	0	3	0	0	0	0	0	0	0	0	0	0	0	0	0	0	0	0	0	0	0	0	0	0	0	0	0	0	0	0	0	0	0	0
F358	0	0	0	0	0	0	0	0	0	0	0	0	3	0	0	0	0	0	0	0	0	0	0	0	0	0	0	0	0	0	0	0	0	0	0	0	0	0	0	0	0	0	0	0	0	0	0	0	0
F359	0	0	0	0	0	0	0	0	0	0	0	0	33	0	0	0	0	0	0	0	0	0	0	0	0	0	15	0	0	0	0	0	0	0	0	0	0	0	0	0	0	0	0	0	0	0	0	4	0
F360	0	0	0	0	0	0	0	0	0	0	0	0	0	0	0	3	0	0	0	0	0	0	0	0	0	0	0	0	0	0	0	0	0	0	0	0	0	0	0	0	0	0	0	0	0	0	0	0	0
F361	0	0	0	0	0	0	0	0	0	0	0	0	0	0	0	0	0	2	0	0	0	0	0	0	0	0	0	0	0	0	0	0	0	0	0	0	0	0	0	0	0	0	0	0	0	0	0	0	0
F362	0	0	0	0	0	0	0	0	0	0	0	0	3	0	0	0	0	3	0	0	0	0	0	0	0	0	0	0	0	0	0	0	0	0	0	0	0	0	0	0	0	0	0	0	0	0	0	0	0
F363	0	0	0	0	0	0	0	0	0	0	0	0	0	0	0	0	0	0	0	0	0	0	0	0	0	0	0	0	0	0	0	0	0	0	0	0	0	0	0	0	0	0	0	0	0	0	0	0	0
F364	0	0	0	0	0	0	0	0	0	0	0	0	0	0	0	0	0	8	0	0	0	0	0	0	0	0	0	0	0	0	0	0	0	0	0	0	0	0	0	0	0	0	0	0	0	0	0	0	0
F365	0	0	0	0	0	0	0	0	0	0	0	0	0	0	0	0	0	0	0	0	0	0	0	0	0	0	0	0	0	0	0	0	0	0	0	0	0	0	0	0	0	0	0	0	0	0	0	0	0
F366	0	0	0	0	0	0	0	0	0	0	0	0	0	0	0	0	0	0	0	0	0	0	0	7	0	0	0	0	0	0	0	0	0	0	0	0	0	0	0	0	0	0	0	0	0	0	0	0	0
F367	0	0	0	0	0	0	0	0	0	0	0	0	0	0	0	0	0	0	0	0	0	0	0	0	0	0	0	0	0	0	0	0	0	0	0	0	0	0	0	0	0	0	0	0	0	0	0	0	0
F368	0	0	0	0	0	0	0	0	0	0	0	0	0	0	0	0	0	0	0	0	0	0	0	0	0	0	0	0	0	0	0	0	0	0	0	0	0	0	0	0	0	0	0	0	0	0	0	0	0
F369	0	0	0	0	0	0	0	0	0	0	0	0	0	0	0	0	0	0	0	0	0	6	0	0	0	0	0	0	0	0	0	0	0	0	0	0	0	0	0	0	0	0	0	0	0	0	0	0	0
F370	0	0	0	0	0	0	0	0	0	0	0	0	0	0	0	0	0	0	0	0	0	0	0	0	0	0	0	0	0	0	0	0	0	0	0	0	0	0	0	0	0	0	0	0	0	0	0	0	0
F371	0	0	0	0	0	0	0	0	0	0	0	0	2	0	0	0	18	0	0	0	0	0	0	0	0	0	0	0	0	0	0	6	0	0	0	0	0	0	0	0	0	0	2	0	0	0	0	0	0
F372	0	0	0	0	0	0	0	0	0	0	0	0	0	0	0	0	0	0	0	0	0	9	0	0	0	0	0	0	0	0	0	0	0	0	0	0	0	0	0	0	0	0	0	0	0	0	0	0	0
F373	0	0	0	0	0	0	0	0	0	0	0	0	4	0	0	0	0	0	0	0	0	0	0	0	0	0	0	0	0	0	0	0	0	0	0	0	0	0	0	0	0	0	64	0	0	0	0	0	0
F374	0	0	0	0	0	0	0	0	0	0	0	0	0	0	0	0	18	0	0	0	0	0	0	0	0	0	0	0	0	0	0	22	0	0	0	0	0	0	0	0	0	0	0	0	0	0	0	0	0
F375	0	0	0	0	0	0	0	0	0	0	0	0	0	0	0	0	0	0	0	0	0	0	0	0	0	0	0	0	0	0	0	0	0	0	0	0	0	0	0	0	0	0	0	0	0	0	0	3	0
F376	0	0	0	0	0	0	0	0	0	0	0	0	0	0	0	0	0	0	0	0	0	4	0	0	0	0	0	0	0	0	0	0	0	0	0	0	0	0	0	0	0	0	0	0	0	0	0	0	0
F377	0	0	0	0	0	0	0	0	0	0	0	0	0	0	0	0	0	4	0	0	0	0	0	0	0	0	0	0	0	0	0	0	0	0	0	0	0	0	0	0	0	0	0	0	0	0	0	2	0
F378	0	0	0	0	0	0	0	0	0	0	0	0	0	0	0	0	0	0	0	0	0	0	0	0	0	0	0	0	0	0	0	0	0	0	0	0	0	0	0	0	0	0	0	0	0	0	0	16	0
F379	0	0	0	0	0	0	0	0	0	0	0	0	0	0	0	0	0	0	0	0	0	0	0	0	0	0	0	0	0	0	0	0	0	0	0	0	0	0	0	0	0	0	0	0	4	0	0	56	0
F380	0	0	0	0	0	0	0	0	0	0	0	0	0	0	0	0	35	29	0	0	0	6	0	0	0	0	0	0	0	0	0	32	0	0	0	0	0	0	0	0	0	0	0	0	4	0	0	135	0
F381	0	0	0	0	0	0	0	0	0	0	0	0	0	0	0	0	0	0	0	0	0	5	0	0	0	0	0	0	0	0	0	0	0	0	0	0	0	0	0	0	0	0	0	0	0	0	0	0	0
F382	0	0	0	0	0	0	0	0	0	0	0	0	0	0	0	0	78	18	0	0	0	6	0	0	0	0	0	0	0	0	2	0	0	0	0	0	0	0	0	0	0	0	0	0	0	0	0	146	0
F383	0	0	0	0	0	0	0	0	0	0	0	0	0	0	0	0	22	0	0	0	0	0	0	0	0	0	0	0	0	0	0	0	0	0	0	0	0	0	0	0	0	0	0	10	0	0	0	176	0
F384	0	0	0	0	0	0	0	0	0	0	0	0	0	0	0	0	0	0	0	0	0	0	0	0	0	0	0	0	0	0	0	0	0	0	0	0	0	0	0	0	0	0	0	0	0	0	0	10	0
F385	0	0	0	0	0	0	0	0	0	0	0	0	0	0	0	0	50	0	0	0	0	5	0	0	0	0	0	0	0	0	6	0	0	0	0	0	0	0	0	0	0	0	0	0	0	0	0	161	0
F386	0	0	0	0	0	0	0	0	0	0	0	0	5	0	0	0	0	0	0	0	0	0	0	0	0	0	4	0	0	0	0	0	0	0	0	0	0	0	0	0	0	0	0	3	0	0	0	0	0
F387	0	0	0	0	0	0	0	0	0	0	0	0	0	0	0	3	0	0	0	0	0	0	0	0	0	0	0	0	0	30	0	0	0	0	0	0	0	0	0	0	0	0	0	0	0	0	0	0	0
F388	0	0	0	0	0	0	0	0	0	0	0	0	0	0	0	0	0	2	0	0	0	0	0	0	0	0	0	0	0	0	0	0	0	0	0	0	0	0	0	0	0	0	0	0	0	0	0	0	0
F389	0	0	0	0	0	0	0	0	0	0	0	0	0	0	0	0	0	0	0	0	0	0	0	0	0	0	0	0	0	0	0	0	0	0	0	0	0	0	0	0	0	0	0	0	0	0	0	0	0
F390	0	0	0	0	0	0	0	0	0	0	0	0	0	0	0	0	0	5	0	0	0	0	0	0	0	0	0	0	0	0	0	0	0	0	0	0	0	0	0	0	0	0	3	0	0	0	0	4	0
F391	0	0	0	0	0	0	0	0	0	0	0	2	0	0	0	0	0	0	0	0	0	0	0	0	0	0	0	0	0	0	0	0	0	0	0	0	0	0	0	0	0	0	0	0	0	0	0	3	0
F392	0	0	0	0	0	0	0	0	0	0	0	0	0	0	0	0	0	0	0	0	0	0	0	0	0	0	0	0	0	0	0	0	0	0	0	0	0	0	0	0	0	0	0	0	0	0	0	0	0
F393	0	0	0	0	0	0	0	0	0	0	0	0	0	0	0	0	0	0	0	0	0	0	0	0	0	0	4	0	0	0	0	0	0	0	0	0	0	0	0	0	0	0	0	0	0	0	0	7	0
F394	0	0	0	0	0	0	0	0	0	0	0	0	0	0	0	0	0	0	0	0	0	0	0	0	0	0	4	0	0	0	0	5	0	0	0	0	0	0	0	0	0	0	0	0	0	0	0	5	0
F395	0	0	0	0	0	0	0	2	0	0	0	0	19	0	0	0	0	0	0	0	0	0	0	0	0	0	0	0	0	0	0	0	0	0	0	0	0	0	0	0	0	0	7	0	0	0	0	0	0
F396	0	0	0	0	0	0	0	0	0	0	0	0	0	0	0	0	3	0	0	0	0	0	0	0	0	0	0	0	0	0	0	0	0	0	0	0	0	0	0	0	0	0	0	0	0	0	0	18	0
F397	0	0	0	0	0	0	0	0	0	0	0	0	0	0	0	0	0	6	0	0	0	0	0	0	0	0	0	0	0	0	0	0	0	0	0	0	0	0	0	0	0	0	0	0	0	0	0	0	0
F398	0	0	0	0	0	0	0	0	0	0	0	0	0	0	0	0	0	9	0	0	0	9	0	0	0	0	0	0	0	0	0	0	0	0	0	0	0	0	0	0	0	0	0	0	0	0	0	2	0
F399	0	0	0	0	0	0	0	0	0	0	0	0	0	0	0	0	0	0	0	0	0	0	0	0	0	0	0	0	0	0	0	3	0	0	16	0	0	0	0	0	0	0	0	0	0	0	0	0	0
F400	0	0	0	0	0	0	0	2	0	0	0	0	0	0	0	0	0	0	0	0	0	0	0	0	0	0	0	0	0	0	0	0	0	0	0	0	0	0	0	0	0	0	0	0	0	0	0	0	0
F401	0	0	0	0	0	0	0	0	0	0	0	0	0	0	0	3	0	3	0	0	0	0	0	0	0	0	0	0	0	0	0	0	0	0	0	0	0	0	0	0	0	0	0	0	0	0	0	0	0
F402	0	0	0	0	0	0	0	3	0	0	0	0	0	0	0	0	0	0	0	0	0	0	0	0	0	0	0	0	0	0	0	0	0	0	0	0	0	0	0	0	0	0	0	0	0	0	0	0	0
F403	0	0	0	0	0	0	0	0	0	0	0	0	17	0	0	0	0	0	0	0	0	7	0	0	0	0	0	0	0	0	0	0	0	0	0	0	0	0	0	0	0	0	0	0	0	0	0	0	0
F404	0	0	0	0	0	0	0	0	0	0	0	0	0	0	0	0	0	14	0	0	0	0	0	0	0	0	0	0	0	0	0	0	0	0	0	0	0	0	0	0	0	0	0	0	0	0	0	0	0
F405	0	0	0	0	0	0	0	0	0	0	0	0	0	0	0	0	0	4	0	0	0	0	0	0	0	0	0	0	0	0	0	0	0	0	0	0	0	0	0	0	0	0	0	0	0	0	0	0	0
F406	0	0	0	0	0	0	0	0	0	0	0	0	0	0	0	0	8	198	0	0	0	0	0	0	0	0	0	0	0	0	0	148	0	0	0	0	0	0	0	0	0	0	0	0	0	0	0	4	0
F407	0	0	0	0	0	0	0	0	0	0	0	0	0	0	0	0	6	4	0	0	0	0	0	0	0	0	0	0	0	0	0	0	0	0	0	0	0	0	0	0	0	0	0	0	0	0	0	2	0
F408	0	0	0	0	0	0	0	0	0	0	0	0	0	0	0	0	31	20	0	0	0	0	0	0	0	0	0	0	0	0	0	13	0	0	0	0	0	0	0	0	0	0	0	0	0	0	0	3	0
F409	0	0	0	0	0	0	0	0	0	0	0	0	0	0	0	0	0	0	0	0	0	5	0	0	0	0	0	0	0	0	0	0	0	0	0	0	0	0	0	0	0	0	0	0	0	0	0	9	0
F410	0	0	0	0	0	0	0	0	0	0	0	0	0	0	0	0	0	0	0	0	0	6	0	0	0	0	0	0	0	0	0	7	0	0	0	0	0	0	0	0	0	0	0	0	0	0	0	10	0
F411	0	0	0	0	0	0	0	0	0	0	0	0	0	0	0	0	0	0	0	0	0	7	0	0	0	0	0	0	0	0	0	0	0	0	0	0	0	0	0	0	0	0	0	0	0	0	0	62	0
F412	0	0	0	0	0	0	0	0	0	0	0	0	0	0	0	0	6	2	0	0	0	0	0	0	0	0	0	0	0	0	0	13	0	0	0	0	0	0	0	0	0	0	0	0	0	0	0	18	0
F413	0	0	0	0	0	0	0	0	0	0	0	0	0	0	0	0	0	0	0	0	0	23	0	0	0	0	0	0	0	0	0	0	0	0	0	0	0	0	0	0	0	0	0	0	0	0	0	30	0
F414	0	0	0	0	0	0	0	0	0	0	0	0	0	0	0	0	0	0	0	0	0	6	0	0	0	0	0	0	0	0	0	3	0	0	0	0	0	0	0	0	0	0	0	0	0	0	0	22	0
F415	0	0	0	0	0	0	0	0	0	0	0	0	0	0	0	0	0	0	0	0	0	0	0	0	0	0	0	0	0	0	0	25	0	0	0	0	0	0	0	0	0	0	0	0	0	0	0	0	0
F416	0	0	0	0	0	0	0	0	0	0	0	0	0	0	0	0	0	0	0	0	0	5	0	0	0	0	0	0	0	0	0	11	0	0	0	0	0	0	0	0	0	0	0	0	0	0	0	20	0
F417	0	0	0	0	0	0	0	0	0	0	0	0	0	0	0	0	0	0	0	0	0	0	0	0	0	0	6	0	0	0	0	42	0	0	0	0	0	0	0	0	0	0	0	0	0	0	0	30	0
F418	0	0	0	0	0	0	0	0	0	0	0	0	0	0	0	0	0	0	0	0	0	0	0	0	0	0	0	0	0	0	0	32	0	0	0	0	0	0	0	0	0	0	0	0	0	0	0	0	0
F419	0	0	0	0	0	0	0	0	0	0	0	0	0	0	0	0	0	0	0	0	0	0	0	0	0	0	0	0	0	0	0	13	0	0	0	0	0	0	0	0	0	0	0	0	0	0	0	10	0
F420	0	0	0	0	0	0	0	0	0	0	0	0	0	0	0	0	0	2	0	0	0	0	0	0	0	0	0	0	0	0	0	39	0	0	0	0	0	0	0	0	0	0	0	0	0	0	0	22	0
F421	0	0	0	0	0	0	0	0	0	0	0	0	0	0	0	0	0	0	0	0	0	0	0	0	0	0	0	0	0	0	0	0	0	0	0	0	0	0	0	0	0	0	0	0	0	0	0	7	0
F422	0	0	0	0	0	0	0	4	0	0	0	0	0	0	0	0	0	0	0	0	0	0	0	0	0	0	0	0	0	0	0	0	0	0	0	0	0	0	0	0	0	0	0	0	0	0	0	0	0
F423	0	0	0	0	0	0	0	0	0	0	0	0	0	0	0	0	0	0	0	0	0	0	0	0	0	0	0	0	0	0	0	0	0	0	0	0	0	0	0	0	0	0	0	0	0	0	0	0	0
F424	0	0	0	0	0	0	0	6	0	0	0	0	0	0	0	0	0	0	0	0	0	0	0	0	0	0	0	0	0	2	0	0	0	0	0	0	0	0	0	0	0	0	0	0	0	0	0	0	0
F425	0	0	0	0	0	0	0	4	0	0	0	0	0	0	0	0	0	0	0	0	0	0	0	0	0	0	0	0	0	0	0	0	0	0	0	0	0	0	0	0	0	0	0	0	0	0	0	0	0
F426	0	0	0	0	0	0	0	0	0	0	0	0	3	0	0	0	0	0	0	0	0	0	0	0	0	0	0	0	0	0	0	0	0	0	0	0	0	0	0	0	0	0	0	0	0	0	0	0	0
F427	0	0	0	0	0	0	0	0	0	0	0	0	0	0	0	0	0	0	0	0	0	35	0	0	0	0	34	0	0	92	0	0	0	0	0	0	0	0	0	0	0	0	0	0	0	0	0	4	0
F428	0	0	0	0	0	0	0	0	0	0	0	0	0	0	0	0	0	0	0	0	0	0	0	0	0	0	0	0	0	0	0	0	0	0	0	0	0	0	0	0	0	0	0	0	0	0	0	0	0
F429	0	0	0	0	0	0	0	0	0	0	0	0	0	0	0	0	0	0	0	0	0	0	0	0	0	0	0	0	0	0	0	0	0	0	0	0	0	0	0	0	0	0	0	0	0	0	0	0	0
F430	0	0	0	0	0	0	0	0	0	0	0	0	0	0	0	0	4	0	0	0	0	0	0	0	0	0	0	0	0	0	0	0	0	0	0	0	0	0	0	0	0	0	0	0	0	0	0	0	0
F431	0	0	0	0	0	0	0	0	0	0	0	0	0	0	0	0	0	0	0	0	0	0	0	0	0	0	0	0	0	0	0	0	0	0	0	0	0	0	0	0	0	0	0	0	0	0	0	0	0
F432	0	0	0	0	0	0	0	0	0	0	0	0	0	0	0	0	0	0	0	0	0	0	0	0	0	0	8	0	0	0	0	0	0	0	0	0	0	0	0	0	0	0	0	0	0	0	0	0	0
F433	0	0	0	0	0	0	0	0	27	0	0	8	0	0	0	0	0	0	0	0	0	0	0	0	0	0	7	0	0	0	0	0	0	0	0	0	0	0	0	0	0	0	0	0	0	0	0	0	0
F434	0	0	0	0	0	0	0	0	0	0	0	0	0	0	0	0	0	3	0	0	0	0	0	0	0	0	11	0	0	0	0	0	0	0	0	0	0	0	0	0	0	0	0	0	0	0	0	0	0
F435	0	0	0	0	0	0	0	0	0	0	0	0	0	0	0	0	0	0	0	0	0	0	0	0	0	0	15	0	0	0	0	0	0	0	0	0	0	0	0	0	0	0	0	0	0	0	0	0	0
F436	0	0	0	0	0	0	0	0	0	0	0	0	0	0	0	0	0	0	0	0	0	0	0	0	0	0	0	0	0	0	0	0	0	0	0	0	0	0	0	0	0	0	0	0	0	0	0	3	0
F437	0	0	0	0	0	0	0	0	0	0	0	0	0	0	0	0	0	0	0	0	0	0	0	0	0	0	3	0	0	0	0	0	0	0	0	0	0	0	0	0	0	0	0	0	0	0	0	0	0
F438	0	0	0	0	0	0	4	0	0	0	0	0	0	0	0	0	0	2	0	0	0	0	0	0	0	0	0	0	0	0	0	0	0	0	0	0	0	0	0	0	0	0	0	0	0	0	0	0	0
F439	0	0	0	0	0	0	2	0	0	0	0	0	0	0	0	3	0	0	0	0	0	0	0	0	0	0	10	0	0	0	0	0	0	0	0	0	0	0	0	0	0	0	0	0	0	0	0	0	0
F440	0	0	0	0	0	0	0	0	0	0	0	0	0	0	0	2	0	0	0	0	0	0	0	0	0	0	196	0	0	0	0	0	0	0	0	0	0	0	0	0	0	0	0	0	0	0	0	0	0
F441	0	0	0	0	0	0	0	0	0	0	0	0	59	0	0	0	0	0	0	0	0	0	0	0	0	0	414	0	0	0	0	4	0	0	0	0	0	0	0	0	0	0	0	0	0	0	0	0	0
F442	0	2	0	0	0	0	0	0	0	0	0	0	8	0	0	0	0	0	0	0	0	35	0	0	0	0	37	0	0	0	0	0	0	0	0	0	0	0	0	0	0	0	26	0	0	0	0	0	0
F443	0	0	0	0	0	0	0	0	0	0	0	0	0	0	0	0	0	0	0	0	0	0	0	0	0	0	19	0	0	0	0	0	0	0	0	0	0	0	0	0	0	0	0	0	0	0	0	0	0
F444	0	0	0	0	0	0	0	0	0	0	0	0	4	0	0	0	0	0	0	0	0	0	0	0	0	0	3	0	0	0	0	0	0	0	0	0	0	0	0	0	0	0	0	0	0	0	0	0	0
F445	0	0	0	0	0	0	0	0	0	0	0	0	9	0	0	0	0	0	0	0	0	4	0	0	0	0	0	0	0	0	0	0	0	0	0	0	0	0	0	0	0	0	6	0	0	0	0	0	0
F446	0	0	0	0	0	0	0	0	0	0	0	0	10	0	0	0	0	0	0	0	0	0	0	0	0	0	0	0	0	0	0	0	0	0	0	0	0	0	0	0	0	0	3	0	0	0	0	0	0
F447	0	0	0	0	0	0	0	0	0	0	0	0	24	0	0	0	0	0	0	0	0	0	0	0	0	0	3	0	0	0	0	0	0	0	0	0	0	0	0	0	0	0	0	0	0	0	0	0	0
F448	0	0	0	0	0	0	0	0	0	0	0	0	36	0	0	0	0	0	0	0	0	0	0	0	0	0	22	0	0	0	0	0	0	0	0	0	0	0	0	0	0	0	11	0	0	0	0	0	0
F449	0	0	0	0	0	0	0	0	0	0	0	0	69	0	0	0	0	0	0	0	0	0	0	0	0	0	0	0	0	0	0	0	0	0	0	0	0	0	0	0	0	0	30	0	0	0	0	0	0
F450	0	0	0	0	0	0	0	0	0	0	0	3	31	0	0	0	0	0	0	0	0	0	0	0	0	0	34	0	0	0	0	0	0	0	3	0	0	0	0	0	0	0	4	0	0	0	0	0	0
F451	0	0	0	0	0	0	0	0	0	0	0	0	126	0	0	0	0	0	0	0	0	0	0	0	0	0	0	0	0	0	0	0	0	0	0	0	0	0	0	0	0	0	29	0	0	0	0	0	0
F453	0	0	0	0	0	0	0	0	0	0	0	0	49	0	0	0	0	0	0	0	0	0	0	0	0	0	0	0	0	0	0	0	0	0	0	0	0	0	0	0	0	0	0	0	0	0	0	0	0
F454	0	0	0	0	0	0	0	0	0	0	0	0	38	0	0	0	0	0	0	0	0	0	0	0	0	0	4	0	0	0	0	2	0	0	0	0	0	0	0	0	0	0	0	0	0	0	0	0	0
F455	0	0	0	0	0	0	0	0	0	0	0	0	62	0	0	0	0	0	0	0	0	0	0	0	0	0	0	0	0	0	0	0	0	0	0	0	0	0	0	0	0	0	41	0	0	0	0	0	0
F456	0	0	0	0	0	0	0	0	0	0	0	0	11	0	0	0	0	0	0	0	0	0	0	0	0	0	0	0	0	0	0	0	0	0	0	0	0	0	0	0	0	0	0	0	0	0	0	0	0
F457	0	0	0	0	0	0	0	0	0	0	0	0	64	0	0	0	0	0	0	0	0	23	0	0	0	0	2	0	0	0	0	0	0	0	0	0	0	0	0	0	0	0	47	0	0	0	0	0	0
F458	0	0	0	0	0	0	0	0	0	0	0	0	84	0	0	0	0	0	0	0	0	0	0	0	0	0	0	0	0	0	0	0	0	0	0	0	0	0	0	0	0	0	0	0	0	0	0	0	0
F459	0	0	0	0	0	0	0	0	0	0	0	0	0	0	0	0	0	0	0	0	0	46	0	0	0	0	0	0	0	0	0	0	0	0	0	0	0	0	0	0	0	0	0	0	0	0	0	0	0
F460	0	0	0	0	0	0	0	0	0	0	0	0	4	0	0	0	0	0	0	0	0	0	0	0	0	0	0	0	0	4	0	0	0	0	0	0	0	0	0	0	0	0	0	0	0	0	0	0	0
F461	0	0	0	0	0	0	0	24	0	0	0	0	3	3	0	0	0	0	0	0	0	0	0	0	0	0	0	0	0	0	0	0	0	0	0	0	0	0	0	0	0	0	0	0	0	0	0	0	0
F462	0	0	0	0	0	0	0	0	0	0	0	0	0	0	0	0	0	0	0	0	0	21	0	0	0	0	0	0	0	0	0	0	0	0	0	0	0	0	0	0	0	0	0	0	0	0	0	0	0
F463	0	0	0	0	0	0	0	0	0	0	0	0	0	0	0	0	0	0	0	0	0	12	0	0	0	0	0	0	0	0	0	0	0	0	0	0	0	0	0	0	0	0	0	0	0	0	0	0	0
F464	0	0	0	13	0	0	0	0	0	0	0	0	0	0	0	0	0	0	0	0	0	17	0	0	0	0	64	0	0	0	0	0	0	0	47	0	0	0	0	0	0	0	0	0	0	0	0	0	0
F465	0	0	0	0	0	0	0	0	0	0	0	0	0	0	0	0	0	0	0	0	0	0	0	0	0	0	0	0	0	0	0	0	0	0	0	0	0	0	0	0	0	0	0	0	0	0	0	0	0
F466	0	0	0	0	0	0	0	0	0	0	0	0	0	0	0	0	0	0	0	0	0	10	0	0	0	0	0	0	0	0	0	0	0	0	0	0	0	0	0	0	0	0	0	0	0	0	0	0	0
F467	0	0	0	0	0	0	0	0	0	0	0	0	0	0	0	0	0	0	0	0	0	0	0	0	0	0	0	0	0	0	0	0	0	0	0	2	0	0	0	0	0	0	2	0	0	0	0	0	0
F468	0	0	0	0	0	0	0	0	0	0	0	0	0	0	0	0	0	0	0	0	0	0	0	0	0	0	0	0	0	0	0	0	0	0	0	0	0	0	0	0	0	0	0	0	0	0	0	0	0
F469	0	0	0	0	0	0	0	0	0	0	0	0	0	0	0	0	0	0	0	0	0	29	0	0	0	0	0	0	0	0	0	0	0	0	0	0	0	0	0	0	0	0	0	0	0	0	0	0	0
F470	0	0	0	0	0	0	0	19	0	0	0	0	0	0	0	0	0	0	0	0	0	0	0	0	0	0	0	0	0	0	0	0	0	0	0	0	0	0	0	0	0	0	0	0	0	0	0	0	0
F471	0	0	0	0	0	0	0	0	0	0	0	0	2	0	0	3	0	0	0	0	0	21	0	0	0	0	0	0	0	0	0	0	0	0	0	0	0	0	0	0	0	0	0	0	0	0	0	0	0
F472	0	0	0	0	0	0	0	0	0	0	0	0	0	0	0	2	8	0	0	0	0	0	0	12	0	0	0	0	0	0	0	9	0	0	0	0	0	0	0	0	0	0	0	0	0	0	0	2	0
F473	0	0	0	0	0	0	0	0	0	0	0	0	0	0	0	0	0	0	0	0	0	25	0	0	0	0	4	0	0	0	0	0	0	0	0	2	0	0	0	0	0	0	0	0	0	0	0	0	0
F474	0	0	0	0	0	0	0	3	0	0	0	0	0	0	0	0	0	0	0	0	0	0	0	0	0	0	0	0	0	0	0	0	0	0	0	0	0	0	0	0	0	0	0	0	0	0	0	0	0
F475	0	0	0	0	0	0	0	0	0	0	0	0	0	0	0	2	0	3	0	0	0	9	0	0	0	0	0	0	0	0	0	0	0	0	0	0	0	0	0	0	0	3	0	0	0	0	0	0	0
F476	0	0	0	0	0	0	0	0	0	0	0	0	0	0	0	0	0	0	0	0	0	9	0	0	0	0	0	0	0	3	0	0	0	0	0	0	0	0	0	0	0	0	0	0	0	0	0	0	0
F477	0	0	0	0	0	0	0	0	0	0	0	0	0	0	0	0	0	0	0	0	0	29	0	0	0	0	0	0	0	0	0	0	0	0	0	0	0	0	0	0	0	0	0	0	0	0	0	0	0
F478	0	0	0	0	0	0	0	0	0	0	0	0	0	0	0	0	0	30	0	0	0	14	0	0	0	0	0	0	0	0	0	12	0	0	0	0	0	0	0	0	0	0	0	0	0	0	0	16	0
F479	0	0	0	0	0	0	0	0	0	0	0	0	0	0	0	0	48	31	0	0	0	20	0	0	0	0	0	0	0	0	0	109	0	0	0	0	0	0	0	0	0	0	0	14	0	0	0	13	0
F480	0	0	0	0	0	18	0	0	0	0	0	0	0	0	0	0	0	5	0	0	0	0	0	0	0	0	0	0	0	0	0	10	0	0	0	0	0	0	0	0	0	0	0	0	0	0	0	0	0
F481	0	0	0	0	0	0	0	0	0	0	0	0	0	0	0	0	8	0	0	0	0	0	0	0	0	0	0	0	0	0	0	93	0	0	0	0	0	0	0	0	0	0	0	0	0	0	0	17	0
F482	0	0	0	0	0	0	0	0	0	0	0	0	0	0	0	0	0	13	0	0	0	134	0	0	0	0	0	0	0	0	0	21	0	0	0	0	0	0	0	0	0	0	0	0	0	0	0	23	0
F483	0	0	0	0	0	0	0	0	0	0	0	0	0	0	0	0	0	0	0	0	0	0	0	0	0	0	0	0	0	0	0	6	0	0	0	0	0	0	0	0	0	0	0	4	0	0	0	40	0
F484	0	0	0	0	0	0	0	0	0	0	0	0	0	0	0	0	96	129	0	0	0	8	0	0	0	0	0	0	0	0	0	583	0	0	0	0	0	0	0	0	0	0	0	0	0	0	0	72	0
F485	0	0	0	0	0	0	0	0	0	0	0	0	0	0	0	0	0	0	0	0	0	0	0	0	0	0	11	0	0	0	0	6	0	0	0	0	0	0	0	0	0	0	0	0	0	0	0	113	0
F486	0	0	0	0	0	0	0	0	0	0	0	0	0	0	0	0	0	4	0	0	0	12	0	0	0	0	0	0	0	0	0	12	0	0	0	0	0	0	0	0	0	0	0	0	0	0	0	132	0
F487	0	0	0	0	0	0	0	0	0	0	0	0	0	0	0	0	10	10	0	0	0	45	0	0	0	0	0	0	0	0	0	8	0	0	0	2	0	0	0	0	0	0	0	0	0	0	0	114	0
F488	0	0	0	0	0	0	0	0	0	0	0	0	0	0	0	0	0	0	0	0	0	25	0	0	0	0	0	0	0	0	0	40	0	0	0	0	0	0	0	0	0	0	6	6	0	0	0	69	0
F489	0	0	0	0	0	0	0	0	0	0	0	0	0	0	0	0	8	7	0	0	0	45	0	0	0	0	0	0	0	0	0	10	0	0	0	0	0	0	0	0	0	0	0	0	0	0	0	71	0
F490	0	0	0	0	0	0	0	0	0	0	0	0	0	0	0	0	0	0	0	0	0	78	0	0	0	0	0	0	0	0	0	45	0	0	9	0	0	0	0	0	0	0	0	0	0	0	0	28	0
F491	0	0	0	0	0	0	0	0	0	0	0	0	0	0	0	0	0	235	0	0	0	9	0	0	0	0	0	0	0	0	0	44	0	0	0	0	0	0	0	0	0	0	0	0	0	0	0	9	0
F492	0	0	0	0	0	0	0	0	0	0	0	0	0	0	0	0	8	0	0	0	0	7	0	0	0	0	0	0	0	0	0	23	0	0	0	0	0	0	0	0	0	0	0	0	0	0	0	12	0
F493	0	0	0	0	0	0	0	0	0	0	0	0	0	0	0	0	0	0	0	0	0	0	0	0	0	0	0	0	0	0	0	4	0	0	0	0	0	0	0	0	0	0	0	0	0	0	0	47	0
F494	0	0	0	0	0	0	0	0	0	0	0	0	0	0	0	0	8	14	0	0	0	50	0	0	0	0	0	0	0	0	0	97	0	0	0	0	0	0	0	0	0	0	0	0	0	0	0	36	0
F496	0	0	0	0	0	0	0	0	0	0	0	0	0	0	0	0	4	0	0	0	0	3	0	0	0	0	3	0	0	0	0	0	0	0	0	0	0	0	0	0	0	0	0	0	0	0	0	4	0
F497	0	0	0	0	0	0	0	0	0	0	0	0	0	0	0	0	16	0	0	0	0	11	0	0	0	0	0	0	0	0	0	19	0	0	0	0	0	0	0	0	0	0	0	0	0	0	0	5	0
F498	0	0	0	0	0	0	0	0	0	0	0	0	0	0	0	0	0	0	0	0	0	0	0	0	0	0	0	0	0	0	0	0	0	0	0	0	0	0	0	0	0	0	2	0	0	0	0	6	0
F499	0	0	0	0	0	0	0	0	0	0	0	0	0	0	0	0	91	0	0	0	0	0	0	0	0	0	0	0	0	0	0	0	0	0	0	0	0	0	0	0	0	0	0	0	0	0	0	5	0
F501	0	0	0	0	0	0	0	0	0	0	0	0	0	0	0	0	0	6	0	0	0	0	0	0	0	0	0	0	0	0	0	0	0	0	0	0	0	0	0	0	0	0	3	0	0	0	0	0	0
F502	0	0	0	0	0	0	0	0	0	0	0	0	0	0	0	0	28	0	0	0	0	7	0	0	0	0	0	0	0	0	0	45	0	0	0	0	0	0	0	0	0	0	0	13	0	0	0	0	0
F503	0	0	0	0	0	0	0	0	0	0	0	0	0	0	0	0	7	4	0	0	0	8	0	0	0	0	0	0	0	0	0	2	0	0	0	0	0	0	0	0	0	0	0	0	0	0	0	8	0
F504	0	0	0	0	0	0	0	0	0	0	0	0	0	0	0	0	25	0	0	0	0	29	0	0	0	0	0	0	0	0	0	78	0	0	0	0	0	0	0	0	0	0	0	0	0	0	0	12	0
F505	0	0	0	0	0	0	0	0	0	0	0	0	0	0	0	0	53	0	0	0	0	14	0	0	0	0	0	0	0	0	0	100	0	0	0	0	0	0	0	0	0	0	0	0	0	0	0	35	0
F506	0	0	0	0	0	2	0	0	0	0	0	0	0	0	0	0	61	0	0	0	0	0	0	0	0	0	0	0	0	0	52	0	0	0	0	0	0	0	0	0	0	0	0	0	0	0	0	22	0
F507	0	0	0	0	0	0	0	0	0	0	0	0	0	0	0	0	6	0	0	0	0	6	0	0	0	0	0	0	0	0	0	4	0	0	0	0	0	0	0	0	0	0	0	0	0	0	0	105	0
F508	0	0	0	0	0	0	0	0	0	0	0	0	0	0	0	0	0	0	0	0	0	3	0	0	0	0	0	0	0	0	0	18	0	0	0	0	0	0	0	0	0	0	0	0	0	0	0	153	0
F509	0	0	0	0	0	0	0	0	0	0	0	0	0	0	0	0	76	0	0	0	0	0	0	0	0	0	2	0	0	0	8	0	0	0	0	0	0	0	0	0	0	0	0	9	0	0	0	158	0
F510	0	0	0	0	0	0	0	0	0	0	0	0	0	0	0	0	109	0	0	0	0	0	0	0	0	0	3	0	0	0	0	16	0	0	0	0	0	0	0	0	0	0	0	24	0	0	0	42	0
F511	0	0	0	0	0	0	0	0	0	0	0	0	0	0	0	0	23	0	0	0	0	9	0	0	0	0	0	0	0	0	0	0	0	0	0	0	0	0	0	0	0	0	0	0	0	0	0	49	0
F512	0	0	0	0	0	0	0	0	0	0	0	0	0	0	0	0	9	0	0	0	0	27	0	0	0	0	0	0	0	0	0	0	0	0	0	0	0	0	0	0	0	0	0	0	0	0	0	15	0
F513	0	0	0	0	0	0	0	0	0	0	0	0	0	0	0	0	91	0	0	0	0	6	0	0	0	0	0	0	0	0	0	0	0	0	0	0	0	0	0	0	0	0	0	0	0	0	0	120	0
F514	0	0	0	0	0	0	0	0	0	0	0	0	0	0	0	0	9	0	0	0	0	13	0	0	0	0	0	0	0	0	0	2	0	0	0	0	0	0	0	0	0	0	3	0	0	0	0	4	0
F515	0	0	0	0	0	0	0	0	0	0	0	0	0	0	0	0	0	0	0	0	0	0	0	0	0	0	0	0	0	0	0	0	0	0	0	0	0	0	0	0	0	0	0	0	0	0	0	6	0
F516	0	0	0	0	0	0	0	0	0	0	0	0	0	0	0	4	6	0	0	0	0	0	0	0	0	0	0	0	0	0	0	0	0	0	0	0	0	0	0	0	0	0	0	0	0	0	0	9	0
F517	0	0	0	0	0	0	0	0	0	0	0	0	0	0	0	0	0	0	0	0	0	0	0	0	0	0	0	0	0	0	0	5	0	0	0	0	0	0	0	0	0	0	0	0	0	0	0	0	0
F518	0	0	0	0	0	0	0	0	0	0	0	0	0	0	0	0	2	4	0	0	0	18	0	0	0	0	0	0	0	0	0	0	0	0	0	0	0	0	0	0	0	0	0	0	0	0	0	0	0
F519	0	0	0	0	0	0	0	0	0	0	0	0	0	0	0	0	0	0	0	0	0	0	0	0	0	0	0	0	0	0	0	0	0	0	0	0	0	0	0	0	0	0	0	0	0	0	0	0	0
F520	0	0	0	0	0	0	0	0	0	0	0	0	0	0	0	0	0	0	0	0	0	14	0	0	0	0	0	0	0	0	0	0	0	0	5	0	0	0	0	0	0	0	0	0	0	0	0	0	0
F521	0	0	0	0	0	0	0	0	0	0	0	0	0	0	0	3	7	0	0	0	0	7	0	0	0	0	0	0	0	0	0	11	0	0	0	0	0	0	0	0	0	0	0	0	0	0	0	3	0
F522	0	0	0	0	0	0	0	0	0	0	0	0	0	0	0	0	0	0	0	0	0	65	0	0	0	0	6	0	0	0	0	0	0	0	0	0	0	0	0	0	0	0	0	0	0	0	0	0	0
F523	0	0	0	0	0	0	0	0	0	0	0	0	0	0	0	0	0	0	0	0	0	25	0	0	0	0	0	0	0	0	0	0	0	0	0	0	0	0	0	0	0	0	0	0	0	0	0	0	0
F524	0	0	0	0	0	0	0	0	0	0	0	0	0	0	0	0	0	0	0	0	0	4	0	0	0	0	0	0	0	0	0	0	0	0	0	0	0	0	0	0	0	0	4	0	0	0	0	0	0
F525	0	0	0	0	0	0	0	0	0	0	0	0	0	0	0	0	0	0	0	0	0	39	0	0	0	0	0	0	0	0	0	3	0	0	0	0	0	0	0	0	0	0	4	0	0	0	0	0	0
F526	0	0	0	0	0	0	0	0	0	0	0	0	0	0	0	0	0	0	0	0	0	0	0	0	0	0	0	0	0	0	0	0	0	0	7	0	0	0	0	0	0	0	0	0	0	0	0	0	0
F527	0	0	0	0	0	0	0	0	0	0	0	0	0	0	0	0	0	0	0	0	0	48	0	0	0	0	0	0	0	0	0	8	0	0	78	0	0	0	0	0	0	0	0	0	0	0	0	0	0
F528	0	0	0	0	0	0	0	0	0	0	0	0	0	0	0	5	0	6	0	0	0	0	0	0	0	0	21	0	0	0	0	0	0	0	0	0	0	0	0	0	0	0	0	0	0	0	0	0	0
F529	0	0	0	0	0	0	0	0	0	0	0	0	0	0	0	0	0	0	0	0	0	0	0	0	0	0	0	0	0	0	0	0	0	0	0	0	0	0	0	0	0	0	2	0	0	0	0	0	0
F530	0	0	0	0	0	0	0	0	0	0	0	0	0	0	0	0	0	0	0	0	0	0	0	0	0	0	17	0	0	0	0	3	0	0	0	0	0	0	0	0	0	0	0	0	0	0	0	0	0
F531	0	0	0	0	0	0	0	0	0	0	0	0	5	0	0	0	0	0	0	0	0	15	0	0	0	0	21	0	0	0	0	0	0	0	0	0	0	0	0	0	0	0	0	0	0	0	0	0	0
F532	0	0	0	0	0	0	0	0	0	0	0	0	0	0	0	0	0	0	0	0	0	25	0	0	0	0	171	0	0	0	0	0	0	0	0	0	0	0	0	0	0	0	0	0	0	0	0	0	0
F533	0	0	0	0	0	0	0	0	0	0	0	0	0	0	0	0	0	0	0	0	0	21	0	0	0	0	39	0	0	0	0	10	0	0	0	0	0	0	0	0	0	0	0	0	0	0	0	0	0
F534	0	13	0	0	0	0	0	0	0	0	0	0	0	0	0	0	0	0	0	0	0	38	0	0	0	0	445	0	0	0	0	0	0	0	0	0	0	0	0	0	0	0	0	0	0	0	0	2	0
F535	0	0	0	0	0	0	0	0	0	0	0	0	4	0	0	0	0	0	0	0	0	0	0	0	0	0	45	0	0	0	0	0	0	0	3	0	0	0	0	0	0	0	3	0	0	0	0	0	0
F536	0	0	0	0	0	0	0	0	0	0	0	0	3	0	0	0	0	2	0	0	0	56	0	0	0	0	91	0	0	0	0	0	0	0	0	0	0	0	0	0	0	0	13	0	0	0	0	4	0
F537	0	0	0	0	0	0	0	0	0	0	6	0	0	0	0	0	0	4	0	0	0	7	0	0	0	0	28	0	0	0	0	0	0	0	0	0	0	0	0	0	0	0	202	0	0	0	0	0	0
F538	0	0	0	0	0	0	0	0	0	0	0	0	6	0	0	3	0	4	0	0	0	0	0	0	0	0	20	0	0	0	0	0	0	0	0	0	0	0	0	0	0	0	45	0	0	0	0	3	0
F539	0	0	0	0	0	0	0	0	0	0	0	0	12	0	0	0	0	0	0	0	0	28	0	0	0	0	39	0	0	0	0	3	0	0	0	0	0	0	0	0	0	0	16	0	0	0	0	0	0
F540	0	0	0	0	0	0	0	0	0	0	0	0	14	0	0	0	0	0	0	0	0	0	0	0	0	0	4	0	0	0	0	5	0	0	0	0	0	0	0	0	0	0	5	0	0	0	0	0	0
F541	0	0	0	0	0	0	0	0	0	0	0	0	23	0	0	0	0	0	0	0	0	0	0	0	0	0	3	0	0	0	0	4	0	0	0	0	0	0	0	0	0	0	18	0	0	0	0	0	0
F542	0	0	0	0	0	0	0	0	0	0	0	0	21	0	0	0	0	0	0	0	0	0	0	0	0	0	108	0	0	0	0	7	0	0	0	0	0	0	0	0	0	0	11	0	0	0	0	0	0
F543	0	0	0	0	0	0	0	0	0	0	0	0	59	0	0	0	0	0	0	0	0	0	0	0	0	0	4	0	0	0	0	0	0	0	0	0	0	0	0	0	0	0	19	0	0	0	0	0	0
F544	0	0	0	0	0	0	0	0	0	0	0	0	26	0	0	0	0	0	0	0	0	43	0	0	0	0	0	0	0	0	0	0	0	0	0	0	0	0	0	0	0	0	10	0	0	0	0	0	0
F545	0	0	0	0	0	0	0	0	0	0	0	0	65	0	0	0	4	0	0	0	5	0	0	0	0	0	0	0	0	0	0	8	0	0	0	0	0	0	0	0	0	0	0	0	0	0	0	0	0
F546	0	0	0	0	0	0	0	0	0	0	0	0	22	0	0	0	0	0	0	0	0	17	0	0	0	0	0	0	0	0	0	0	0	0	0	0	0	0	0	0	0	0	3	0	0	0	0	2	0
F547	0	0	0	0	0	0	0	0	0	0	0	0	19	0	0	0	0	0	0	0	0	46	0	0	0	0	0	0	0	0	0	0	0	0	0	0	0	0	0	0	0	0	0	0	0	0	0	5	0
F548	0	0	0	0	0	0	0	0	0	0	0	0	72	0	0	0	0	0	0	0	0	47	0	0	0	0	0	0	0	0	0	0	0	0	0	0	0	0	0	0	0	0	18	0	0	0	0	0	0
F549	0	0	0	0	0	0	0	0	0	0	0	0	29	0	0	0	0	0	0	0	0	25	0	0	0	0	15	0	0	0	0	0	0	0	0	0	0	0	0	0	0	0	72	0	0	0	0	3	0
F550	0	0	0	0	0	0	0	0	0	0	0	0	71	0	0	0	0	0	0	0	0	0	0	0	0	0	0	0	0	0	0	0	0	0	0	2	0	0	0	0	0	0	9	0	0	0	0	0	0
F551	0	0	0	0	0	0	0	0	0	0	0	0	77	0	0	0	0	0	0	0	0	41	0	0	0	0	0	0	0	4	0	0	0	0	12	0	0	0	0	0	0	0	3	0	0	0	0	2	0
F552	0	0	0	0	0	0	0	0	0	0	0	0	0	0	0	0	0	0	0	0	0	0	0	0	0	0	0	0	0	0	0	0	0	0	0	0	0	0	0	0	0	0	0	0	0	0	0	0	0
F553	0	0	0	0	0	0	0	0	0	0	0	0	0	0	0	0	0	0	0	0	0	0	0	0	0	0	0	0	0	4	0	0	0	0	0	0	0	0	0	0	0	0	0	0	0	0	0	0	0
F554	0	0	0	0	0	0	0	0	0	0	0	0	0	0	0	0	5	0	0	0	0	0	0	0	0	0	0	0	0	0	0	3	0	0	0	0	0	0	0	0	0	0	0	0	0	0	0	0	0
F555	0	0	0	0	0	0	0	0	0	0	0	0	0	0	0	0	0	0	0	0	0	0	0	0	0	0	0	0	0	0	0	0	0	0	0	0	0	0	0	0	0	0	0	0	0	0	0	0	0
F556	0	0	0	0	0	0	0	0	0	0	0	0	0	0	0	0	0	0	0	0	0	0	0	0	0	0	0	0	0	0	0	0	0	0	0	0	0	0	0	0	0	0	0	0	0	0	0	0	0
F557	0	0	0	0	0	0	0	0	0	0	0	0	0	0	0	0	0	0	0	0	0	0	0	0	0	0	0	0	0	0	0	3	0	0	0	0	0	0	0	0	0	0	0	0	0	0	0	0	0
F558	0	0	0	0	0	0	0	0	0	0	0	0	0	0	0	0	0	0	0	0	0	4	0	0	0	0	0	0	0	0	0	0	0	0	0	0	0	0	0	0	0	0	0	0	0	0	0	0	0
F559	0	0	0	0	0	0	0	0	0	0	0	0	0	0	0	0	0	0	0	0	0	9	0	0	0	0	0	0	0	0	0	0	0	0	0	0	0	0	0	0	0	0	0	0	0	0	0	0	0
F94	0	0	0	0	0	0	2	0	0	0	0	0	0	0	5	0	0	0	0	0	0	0	0	0	0	0	111	0	0	0	0	4	0	0	0	0	0	0	0	0	0	0	0	0	0	0	0	0	0
F95	0	0	0	0	0	0	0	0	0	0	0	0	0	0	0	0	0	0	0	0	0	0	0	0	0	0	79	0	0	0	0	0	0	0	0	0	0	0	0	0	0	0	55	0	0	0	0	0	0
F96	0	0	0	9	0	0	0	0	0	0	0	0	8	0	0	0	0	0	0	0	0	0	0	0	0	0	0	0	0	0	0	0	0	0	0	0	0	0	0	0	0	0	9	0	0	0	0	0	0
F97	0	0	0	0	0	0	0	0	0	0	0	0	0	0	0	0	0	0	0	0	0	0	0	0	0	0	0	0	0	0	0	0	0	0	0	0	0	0	0	0	0	0	9	0	0	0	0	0	0
F98	0	0	0	0	0	0	0	0	0	0	0	0	0	0	0	0	0	0	0	0	0	0	0	0	0	0	0	0	0	0	0	0	0	0	0	0	0	0	0	0	0	0	2	0	0	0	0	0	0
M02	0	0	0	0	0	0	0	0	0	0	0	0	0	0	0	94	15	0	0	0	0	229	0	0	0	0	0	0	0	0	0	0	0	0	0	0	0	0	0	0	0	0	0	0	0	0	0	4	0
M03	0	0	0	0	0	0	0	0	0	0	0	0	0	0	0	0	41	0	0	0	0	426	0	0	0	0	0	0	0	0	0	0	0	0	0	0	0	0	0	0	0	0	0	0	0	0	0	11	0
M04	0	0	0	0	0	0	0	0	0	0	0	0	0	0	0	0	3293	0	0	0	0	2558	0	0	0	0	0	0	0	49	0	0	0	0	0	0	0	0	0	0	0	0	0	13	0	0	0	456	0
M06	0	0	0	0	0	0	0	0	0	0	0	0	0	0	0	0	62	132	0	0	0	631	0	0	0	0	0	0	0	0	0	0	0	0	0	0	0	0	0	0	0	0	0	0	0	0	0	8	0
M07	0	0	0	0	0	0	0	0	0	0	0	0	0	0	0	0	50	0	0	0	0	2941	0	0	0	0	0	0	0	0	0	0	0	0	0	0	0	0	0	0	0	0	0	0	0	0	0	6	0
M08	0	0	0	0	0	0	0	0	0	0	0	0	0	0	0	0	60	0	0	0	0	519	0	0	0	0	0	0	0	82	0	0	0	0	0	0	0	0	0	0	0	0	0	0	0	0	0	11	0
M09	0	0	0	0	0	0	0	0	0	0	0	0	0	0	0	0	13	0	0	0	0	1000	0	0	0	0	0	0	0	0	0	0	0	0	0	0	0	0	0	0	0	0	0	0	0	0	0	0	0
M10	0	0	0	0	0	0	0	0	0	0	0	0	0	0	0	0	61	0	0	0	0	1628	0	0	59	0	0	0	0	0	0	0	0	0	195	0	0	0	0	0	0	0	0	0	0	0	0	8	0
M100	0	0	0	0	0	0	0	0	0	0	0	0	0	0	0	0	0	0	0	0	0	0	0	0	0	0	0	0	0	0	0	0	0	0	0	0	0	0	0	0	0	0	0	9	0	0	0	0	0
M101	0	0	27	0	0	0	0	0	0	0	0	0	0	0	0	0	0	0	0	0	0	0	0	0	0	0	32	0	0	0	0	0	0	0	0	0	0	0	0	0	0	0	0	0	0	0	0	0	0
M102	0	0	0	0	0	0	0	0	0	0	0	0	0	0	0	0	0	0	0	0	0	0	0	0	0	0	0	0	0	0	0	0	0	0	0	0	0	0	0	0	0	0	0	0	0	0	0	0	0
M103	0	0	0	0	0	0	0	0	0	0	0	0	0	0	0	0	0	0	0	0	0	0	0	0	0	0	0	0	0	0	0	0	0	0	0	0	0	0	0	0	0	0	0	0	0	0	0	0	0
M104	0	0	0	0	0	0	0	0	0	0	0	0	0	0	0	0	0	0	0	0	0	0	0	0	0	0	0	0	0	0	0	0	0	0	0	0	0	0	11	0	0	0	0	0	0	0	0	0	0
M105	0	0	0	0	0	0	0	0	0	0	0	0	0	0	0	0	0	0	0	0	0	37	0	0	0	0	0	0	0	0	0	0	0	0	0	0	0	0	0	0	0	0	0	0	0	0	0	0	0
M106	0	0	0	0	0	0	0	0	0	0	0	0	0	0	0	0	0	0	0	0	0	0	0	0	0	0	0	0	0	0	0	0	0	0	0	0	0	0	0	0	0	0	0	0	0	0	0	0	0
M107	0	0	0	0	0	0	0	0	0	0	0	0	0	0	0	0	0	0	0	0	0	0	0	0	0	0	0	0	0	0	0	0	0	0	0	0	0	0	0	0	0	0	0	0	0	0	0	0	0
M108	0	0	0	0	0	0	0	0	0	0	0	0	0	0	0	0	0	0	0	0	0	0	0	0	0	0	5	0	0	12	0	0	0	0	0	0	0	0	0	0	0	0	0	0	0	0	0	0	0
M109	0	0	0	0	0	0	0	0	0	0	0	0	0	0	0	0	0	0	0	0	0	0	0	0	0	0	0	0	0	0	0	0	0	0	0	0	0	0	0	0	0	0	0	0	0	0	0	0	0
M11	0	0	0	0	0	0	0	0	0	0	0	0	0	0	0	0	53	0	0	0	0	825	0	0	0	0	0	0	0	0	0	0	0	0	167	0	0	0	0	0	0	0	0	0	0	0	0	10	0
M110	0	0	0	0	0	0	0	0	0	0	0	0	0	0	0	0	0	0	0	0	0	0	0	0	0	0	0	0	0	0	0	0	0	0	0	0	0	0	0	0	0	0	0	0	0	0	0	0	0
M111	0	0	0	0	0	0	0	0	0	0	0	0	0	0	0	0	0	0	0	0	0	0	0	0	0	0	141	0	0	0	0	0	0	0	0	0	0	0	0	0	0	0	0	0	0	0	0	0	0
M112	0	0	0	0	0	0	0	0	0	0	0	0	0	0	0	0	0	0	0	0	0	0	0	0	0	0	0	3	0	0	0	0	0	0	0	0	0	0	0	0	0	0	0	0	0	0	0	0	0
M113	0	0	0	0	0	0	0	0	0	0	0	0	0	0	0	0	0	0	0	0	0	77	0	0	0	0	3	0	0	0	0	0	0	0	0	0	0	0	0	0	0	0	0	0	0	0	0	0	0
M114	0	0	0	0	0	0	0	0	0	0	0	0	0	0	0	0	0	0	0	0	0	1571	0	0	0	0	0	0	0	0	0	0	0	0	0	0	0	0	0	0	0	0	0	0	0	0	0	0	0
M115	0	0	0	0	249	0	0	0	0	0	0	0	0	0	0	0	0	0	0	0	0	0	0	0	0	0	0	0	0	0	0	0	0	0	0	0	0	0	0	0	0	0	0	0	0	0	0	0	0
M116	0	0	0	0	0	0	0	0	0	0	0	0	0	0	0	0	0	0	0	0	0	0	0	0	0	0	0	0	0	0	0	0	0	0	0	0	0	0	0	0	0	0	16	0	0	0	0	0	0
M117	0	0	0	0	0	0	0	0	0	0	0	0	0	0	0	0	0	0	0	0	0	0	0	0	0	0	0	0	0	73	0	0	0	0	0	0	0	0	0	0	0	0	0	0	0	0	0	0	0
M118	0	0	0	0	0	0	0	0	0	0	0	0	0	0	0	0	0	0	0	0	0	0	0	0	0	0	0	0	0	0	0	0	0	0	0	0	0	0	0	0	0	0	0	0	0	0	0	0	0
M119	0	0	0	0	0	0	0	0	0	0	0	0	0	0	0	0	0	0	0	0	0	0	0	0	0	0	0	0	0	0	0	0	0	0	0	0	0	0	0	0	0	0	0	0	0	0	0	0	0
M12	0	0	0	0	0	0	0	0	0	0	0	0	0	0	0	0	0	0	0	0	0	72	0	0	0	0	0	0	0	0	0	0	0	0	18	0	0	0	0	0	0	0	0	0	0	0	0	0	0
M120	0	0	0	0	0	0	0	0	0	0	0	0	0	0	0	0	0	0	0	0	0	8	0	0	0	0	0	0	0	0	0	0	0	0	0	0	0	0	0	0	0	0	0	0	0	0	0	0	0
M121	0	0	0	0	0	0	0	0	0	0	0	0	0	0	0	0	0	0	0	0	0	0	0	0	0	0	0	0	0	0	0	0	0	0	0	0	0	0	0	0	0	0	0	0	0	0	0	0	0
M122	0	0	0	0	0	0	0	0	0	0	0	0	0	0	0	0	0	0	0	0	0	0	0	0	0	0	0	0	0	0	0	0	0	0	0	0	0	0	0	0	0	0	0	0	0	0	0	0	0
M123	0	0	0	0	0	0	0	0	0	0	0	0	0	0	0	0	0	0	0	0	0	167	0	0	0	0	0	0	0	0	61	0	0	0	0	0	0	0	0	0	0	0	0	0	0	0	0	0	0
M124	0	0	0	0	0	0	0	0	0	0	0	0	0	0	0	0	0	0	0	0	0	0	0	0	0	0	0	0	0	0	0	0	0	0	0	0	0	0	0	0	0	0	0	0	0	0	0	0	0
M125	0	0	0	0	0	0	0	0	0	0	0	0	0	0	0	0	2	0	0	0	0	127	0	0	0	0	0	0	0	0	0	0	0	0	0	0	0	0	0	0	0	0	0	0	0	0	0	0	0
M126	0	0	5	0	0	0	0	0	0	0	0	0	0	0	0	0	0	0	0	0	0	10	0	0	0	0	0	0	0	0	78	0	0	0	0	0	0	0	0	0	0	3	0	0	0	0	0	0	0
M127	0	0	0	0	0	0	0	0	0	0	0	0	0	0	0	0	3	0	0	0	0	15	0	0	0	0	16	0	0	0	0	0	0	0	0	0	0	0	0	0	0	0	0	0	0	0	0	0	0
M128	0	0	0	0	0	0	0	0	0	0	0	0	15	0	0	0	0	0	0	0	3	45	0	0	0	0	0	0	0	0	0	0	0	0	0	0	0	0	0	0	0	0	0	0	0	0	0	0	0
M129	0	0	0	0	0	0	0	0	0	0	0	0	0	0	0	0	0	0	0	0	0	15	0	0	0	0	0	0	0	0	0	0	0	0	0	0	0	0	0	0	0	0	0	0	0	0	0	0	0
M13	0	0	0	0	0	0	145	0	0	0	0	0	0	0	0	0	0	0	0	0	0	2260	0	0	0	74	0	0	0	0	0	0	0	0	0	0	0	0	0	0	0	0	0	0	0	0	0	0	0
M130	0	0	0	0	0	0	0	0	0	0	0	0	0	0	0	0	0	0	0	0	0	111	0	0	0	0	0	0	0	0	0	0	0	0	0	0	0	0	0	0	0	0	0	0	0	0	0	0	0
M131	0	0	0	0	0	0	0	0	0	0	0	0	3	0	0	0	0	0	0	0	0	0	0	9	0	0	0	0	0	0	0	0	0	0	0	0	0	0	0	0	0	0	0	0	0	0	0	0	0
M132	0	0	0	0	0	0	0	0	0	0	0	0	0	0	0	0	0	0	0	0	0	0	0	8	0	0	0	0	0	0	0	0	0	0	0	0	0	0	0	0	0	0	0	0	0	0	0	0	0
M133	0	0	0	0	0	0	0	0	0	0	0	0	0	0	0	0	0	0	0	0	0	69	0	0	0	0	0	0	0	0	0	0	0	0	0	0	0	0	0	0	0	0	0	0	0	0	0	0	0
M134	0	0	0	0	0	0	0	0	0	0	0	0	0	0	0	0	0	0	0	0	0	15	0	0	0	0	0	0	0	0	0	0	0	0	0	0	0	0	0	0	0	0	0	0	0	0	0	0	0
M135	0	0	0	0	0	0	0	0	0	0	0	0	0	0	0	0	0	0	0	0	0	565	0	0	0	0	0	0	0	0	0	0	0	0	0	0	0	0	0	0	0	0	0	0	0	0	0	0	0
M136	0	0	0	0	0	0	0	0	0	0	0	0	0	0	0	0	0	0	0	0	0	19	0	0	0	0	0	0	0	0	0	0	0	0	0	0	0	0	0	0	0	17	0	0	0	0	0	0	0
M137	0	0	0	0	0	0	0	0	0	0	0	0	0	0	0	0	0	0	0	0	0	0	0	0	0	0	0	0	0	0	0	0	0	0	0	0	0	0	0	0	0	0	0	0	0	0	0	0	0
M138	0	0	0	0	0	0	0	0	0	0	0	0	0	0	0	0	0	0	0	0	0	39	0	0	0	0	0	0	0	0	0	0	0	0	0	0	0	0	0	0	0	0	0	0	0	0	0	0	0
M139	0	0	0	0	0	0	0	0	0	0	0	0	0	0	0	0	0	0	0	0	0	37	0	0	0	0	0	0	0	0	0	0	0	0	0	0	0	0	0	0	0	0	0	0	0	0	0	0	0
M14	0	0	0	0	0	0	0	0	0	0	0	0	0	0	0	0	17	0	0	0	0	987	0	0	0	0	0	0	0	0	0	0	0	0	0	0	0	0	0	0	0	0	0	7	0	0	0	0	0
M140	0	0	0	0	0	0	0	0	0	0	0	0	0	0	0	0	0	0	0	0	0	5	0	0	0	0	0	0	0	0	0	0	0	0	0	0	0	0	0	0	0	0	0	0	0	0	0	0	0
M141	0	0	0	0	0	0	0	0	0	0	0	0	0	0	0	0	0	0	0	0	0	349	0	0	0	0	4	0	0	0	0	0	0	0	82	0	0	0	0	0	0	0	0	0	0	0	0	0	0
M142	0	0	0	0	0	0	0	0	0	0	0	0	0	0	0	0	0	11	0	0	0	0	0	0	0	0	0	0	0	0	0	0	0	0	0	0	0	0	0	0	0	0	0	0	0	0	0	0	0
M143	0	0	0	0	0	0	0	0	0	0	0	0	0	0	0	0	0	0	0	0	0	0	0	0	0	0	0	0	0	0	0	0	0	0	0	0	0	0	0	0	0	0	0	0	0	0	0	0	0
M144	0	0	0	0	0	0	0	0	0	0	0	0	0	0	23	0	0	0	0	0	0	54	0	0	0	0	0	0	0	0	0	0	0	0	0	0	0	0	0	0	0	0	0	0	0	0	0	0	0
M145	0	0	0	0	0	0	0	0	0	0	0	0	0	0	0	6	0	0	0	0	0	26	0	0	0	0	0	0	0	0	0	0	0	0	0	0	0	0	0	0	0	0	0	0	0	0	0	0	0
M146	0	0	0	0	0	0	0	0	0	0	0	0	0	0	0	0	0	0	0	0	0	670	0	0	0	0	0	0	0	0	0	0	0	0	0	0	0	0	0	0	0	0	0	0	0	0	0	0	0
M147	0	0	0	0	0	0	0	0	0	0	0	0	0	0	0	0	0	0	0	0	0	190	0	0	0	0	0	0	0	0	0	0	0	0	0	0	0	0	0	0	0	0	0	0	0	0	0	0	0
M148	0	0	0	0	0	0	0	0	0	0	0	0	0	0	0	0	0	0	0	0	0	230	0	0	0	0	0	0	0	0	0	0	0	0	0	0	0	0	0	0	0	0	0	0	0	0	0	0	0
M149	0	0	0	0	0	0	0	0	0	0	0	0	0	0	0	0	0	0	0	0	0	147	0	0	0	0	0	0	0	0	0	0	0	0	9	0	0	0	0	0	0	0	0	0	0	0	0	0	0
M15	0	0	0	0	0	0	0	0	0	0	0	0	0	0	0	0	0	0	0	0	0	1978	0	0	0	0	0	0	0	0	0	0	0	0	0	0	0	0	0	0	0	0	0	0	0	0	0	0	0
M150	0	0	0	0	0	0	0	0	0	0	0	0	0	0	0	0	0	0	0	0	0	21	0	0	0	0	0	0	0	0	0	0	0	0	0	0	0	0	0	0	0	0	0	0	0	0	0	0	0
M151	0	0	0	0	0	0	0	0	0	0	0	0	0	0	0	0	0	0	0	0	0	0	0	125	0	0	0	0	0	0	0	0	0	0	0	0	0	0	0	0	0	0	0	0	0	0	0	0	0
M152	0	0	0	0	0	0	0	0	0	0	0	0	0	0	0	0	0	0	0	0	0	113	0	0	0	0	0	0	0	0	0	0	0	14	0	0	0	0	0	0	0	0	0	0	0	0	0	0	0
M153	0	0	0	0	0	0	0	0	0	0	0	0	0	0	0	2	26	0	0	0	0	30	0	0	0	0	0	0	0	0	0	0	0	0	0	0	0	0	2	0	0	0	0	0	0	0	0	0	0
M154	2	0	0	0	0	0	0	0	0	0	0	0	0	0	0	0	0	0	0	0	0	10	0	0	0	0	0	0	0	0	0	0	0	0	0	0	0	0	0	0	0	0	0	0	0	0	0	0	62
M159	0	0	0	0	0	0	0	0	0	0	0	0	0	0	0	0	0	0	0	0	0	143	0	0	0	0	0	0	0	0	0	0	0	0	0	0	0	0	0	0	0	0	0	0	0	0	0	0	0
M16	0	0	0	0	0	0	0	0	0	0	0	0	0	0	0	0	7	0	0	0	0	314	0	0	0	6	0	0	0	29	0	0	0	0	41	0	0	0	0	0	0	0	0	0	0	0	0	21	0
M160	0	0	0	0	0	0	0	0	0	0	0	0	0	0	0	0	0	0	0	0	0	0	0	0	0	0	0	0	0	0	0	0	0	0	0	0	0	0	0	0	0	0	0	0	0	0	0	0	0
M161	0	0	0	0	0	0	0	0	0	0	0	0	0	0	0	0	0	0	0	0	0	56	0	0	0	0	0	0	0	0	0	0	0	0	0	0	0	0	0	0	0	0	0	0	0	0	0	0	0
M162	0	0	0	0	0	0	0	0	0	0	0	0	0	0	0	0	0	0	0	0	0	257	0	0	0	0	0	0	0	0	0	0	0	0	0	0	0	0	0	0	0	0	0	0	0	0	0	0	0
M163	0	0	0	0	0	0	0	0	0	0	0	0	0	0	0	0	0	0	0	0	0	8382	0	0	0	0	0	0	0	0	0	0	0	0	0	0	0	0	0	0	0	6	0	0	0	0	0	0	0
M164	0	0	0	0	0	0	0	0	0	0	0	0	0	0	0	0	0	0	0	0	0	14069	0	0	0	0	0	0	0	0	0	0	0	0	0	0	0	0	0	0	0	0	0	0	0	0	0	0	0
M165	0	0	0	0	0	0	0	0	0	0	0	0	0	0	0	0	0	0	0	0	0	181	0	0	0	0	0	0	0	0	0	0	0	0	0	0	0	0	0	0	0	0	0	0	0	0	0	0	0
M166	0	0	0	0	0	0	0	0	0	0	0	0	0	0	0	0	0	0	0	0	0	0	0	0	0	0	0	0	0	0	0	0	0	0	0	0	0	0	0	0	0	0	0	0	0	0	0	0	0
M17	0	0	0	0	0	0	0	0	0	0	0	0	0	0	0	0	0	0	0	0	0	1372	0	0	0	0	0	0	0	0	0	0	94	0	0	0	0	0	0	0	0	0	0	0	0	0	0	0	0
M170	0	0	0	0	0	0	0	0	0	0	0	0	0	0	0	0	0	0	0	0	0	50	0	0	0	0	2	0	0	0	0	0	0	0	0	0	0	0	0	0	0	0	0	0	0	0	0	0	0
M171	0	0	0	0	0	0	0	0	0	0	2	0	0	0	0	0	0	0	0	0	0	90	0	0	0	0	0	0	0	0	0	0	0	0	0	0	0	0	0	0	0	0	0	0	0	0	0	0	0
M172	0	0	0	0	0	0	0	0	0	0	0	0	0	0	0	0	0	0	0	0	0	76	0	0	0	0	0	0	0	0	0	0	0	0	0	0	0	0	0	0	0	0	0	0	0	0	0	0	0
M173	0	0	0	0	0	0	0	0	0	0	0	0	0	0	0	0	0	0	0	0	0	170	0	0	0	0	0	0	0	0	0	0	0	0	0	0	0	0	0	0	0	0	0	0	0	0	0	0	0
M174	0	0	0	0	0	0	0	0	0	0	0	0	0	0	0	0	0	0	0	0	0	472	0	0	0	0	0	0	0	0	0	0	0	0	0	0	0	0	0	0	0	0	0	0	0	0	0	0	0
M18	0	0	0	0	0	0	0	0	0	0	0	0	0	0	0	0	0	0	0	0	0	221	0	0	0	0	0	0	0	0	0	0	0	0	0	0	0	0	0	0	0	0	0	0	0	0	0	0	0
M181	0	0	0	0	0	0	0	0	0	0	0	0	0	0	0	0	0	0	0	0	0	0	0	0	0	0	0	0	0	0	0	0	0	0	0	0	0	0	0	0	0	0	0	0	0	0	0	0	0
M182	0	0	0	0	0	0	0	0	0	0	0	0	0	0	0	0	0	0	0	0	0	11	0	0	0	0	0	0	0	0	0	0	0	0	0	0	0	0	0	0	0	0	0	0	0	0	0	0	0
M183	0	0	0	0	0	0	0	0	0	0	0	0	0	0	0	0	0	0	0	0	0	29	0	0	0	0	0	0	0	0	0	0	0	0	0	0	0	0	0	0	0	0	0	0	0	0	0	0	0
M184	0	0	0	0	0	0	0	0	0	0	0	0	0	0	0	0	0	0	0	0	0	20	0	0	0	0	0	0	0	0	14	0	0	0	0	0	0	0	0	0	0	0	0	0	0	0	0	0	0
M185	0	0	0	0	0	0	0	0	0	0	0	0	0	0	0	0	0	0	0	0	0	0	0	0	0	0	0	0	0	0	0	3	0	0	0	0	0	0	0	0	0	0	0	0	0	0	0	0	0
M186	0	0	0	0	0	0	0	0	0	0	0	0	66	0	0	0	0	0	0	0	0	12	0	0	0	0	0	0	0	0	0	0	0	0	0	0	0	0	0	0	0	0	0	0	0	0	0	0	0
M187	0	0	0	0	0	0	0	0	0	0	0	0	0	0	0	0	0	0	0	0	0	254	0	0	0	0	0	0	0	0	0	0	0	0	0	0	0	0	0	0	0	0	0	0	0	0	0	0	0
M188	0	0	0	0	0	0	0	0	0	0	0	0	0	0	0	0	0	0	0	0	0	5	0	0	0	0	0	0	0	0	0	0	0	0	0	0	0	0	0	0	0	0	0	0	0	0	0	0	0
M189	0	0	0	0	0	0	0	0	0	0	0	0	0	0	0	0	0	0	0	0	0	49	0	0	0	0	0	0	0	0	42	0	0	0	0	0	41	0	0	0	0	0	0	5	0	0	0	0	0
M19	0	0	0	0	0	0	0	0	0	0	0	0	0	0	0	0	0	0	0	0	0	483	0	0	0	0	0	0	0	0	0	0	0	0	0	0	0	0	0	0	0	0	0	0	0	0	0	0	0
M190	0	0	0	0	0	0	0	0	0	0	0	0	0	0	0	49	0	0	0	0	0	28	0	0	0	0	0	0	0	0	35	0	0	0	0	0	0	0	0	0	0	0	0	0	0	0	0	0	0
M191	0	0	0	0	0	0	0	0	0	0	0	0	0	0	0	0	0	0	0	0	0	0	0	0	0	0	0	0	0	0	0	0	0	0	0	0	0	0	0	0	0	0	0	0	0	0	0	0	0
M192	0	0	0	0	0	0	0	0	0	0	0	0	0	0	0	0	0	0	0	0	0	50	0	0	0	0	0	0	0	0	0	0	0	0	0	0	0	0	0	0	0	0	0	0	0	0	0	0	0
M193	0	0	0	0	0	0	0	0	0	0	0	0	0	0	0	0	0	0	0	0	0	0	0	0	0	0	0	0	0	0	0	0	0	0	0	0	0	0	0	0	0	0	0	0	0	0	0	0	0
M194	0	0	0	0	0	0	0	0	0	0	0	0	0	0	0	0	0	0	0	0	0	0	0	0	0	0	0	0	0	0	0	0	0	0	0	0	0	0	0	0	0	0	0	0	0	0	0	0	0
M195	0	0	0	0	0	0	0	0	0	0	0	0	0	0	0	0	0	0	0	0	0	311	0	0	0	0	0	0	0	0	0	0	0	0	0	0	0	0	0	0	0	0	0	0	0	0	0	0	0
M196	0	0	0	0	0	0	0	0	0	0	0	0	0	0	0	24	0	0	0	0	0	61	0	0	0	0	0	0	0	0	0	0	0	0	0	0	0	0	0	0	0	0	0	0	0	0	0	0	0
M197	0	0	0	0	0	0	0	0	0	0	0	0	0	0	0	0	0	0	0	0	0	71	0	0	0	0	0	0	0	0	0	0	0	0	0	0	0	0	0	0	0	0	0	0	0	0	0	0	0
M198	0	0	754	0	0	0	0	0	0	0	0	0	0	0	0	0	0	0	0	0	0	0	0	0	0	0	0	0	0	0	0	0	0	0	0	0	0	0	0	0	0	15	0	0	0	0	0	0	0
M20	0	0	0	0	0	0	0	0	0	0	0	0	0	0	0	0	0	0	0	0	0	552	12	0	0	0	0	0	0	0	0	0	0	0	0	0	0	0	0	0	0	0	0	0	0	0	0	0	0
M201	0	0	0	0	0	0	0	0	0	0	0	0	0	0	4	0	0	0	0	0	0	343	0	0	0	0	0	0	0	0	0	0	0	0	0	0	0	0	0	0	0	0	0	0	0	0	0	0	0
M202	0	0	0	0	0	0	0	0	0	0	0	0	0	0	0	0	0	0	0	0	0	0	0	0	0	0	0	0	0	0	0	0	0	0	0	0	0	0	0	0	0	0	0	0	0	0	0	0	0
M203	0	0	0	0	0	0	0	0	0	0	0	0	6	0	3	0	0	0	0	0	0	223	0	0	0	0	0	0	0	0	0	0	0	0	0	0	0	0	0	0	0	0	0	0	0	0	0	0	0
M204	0	0	0	0	0	0	0	0	0	0	0	0	0	0	0	0	0	0	0	0	0	36	0	0	0	0	0	0	0	0	7	0	0	0	0	0	0	0	0	0	0	0	0	0	0	0	0	0	0
M206	0	0	0	0	0	0	0	0	0	0	0	0	0	0	0	0	0	0	0	0	0	0	0	0	0	0	16	0	0	0	0	0	0	0	0	0	0	0	0	0	0	0	0	0	0	0	0	0	0
M207	0	0	0	0	0	0	0	0	0	0	0	0	0	0	1206	0	0	0	0	0	0	37	0	0	0	0	0	0	0	0	0	0	0	0	0	0	0	0	0	0	0	0	0	0	0	0	0	0	0
M208	0	0	0	0	0	0	0	0	0	0	0	0	0	0	0	0	12	0	0	0	0	0	0	0	0	0	0	0	0	0	0	0	0	0	0	0	0	0	0	0	0	0	0	0	0	0	0	0	0
M209	0	0	0	12	0	0	0	0	0	0	0	0	0	0	0	0	0	0	0	0	0	417	0	0	0	0	0	0	0	0	0	3	0	0	0	0	0	0	0	0	0	0	0	0	0	0	0	0	0
M21	0	0	0	0	0	0	0	0	0	0	0	0	0	0	0	0	0	0	0	0	0	2372	0	83	0	0	0	0	0	0	0	0	0	0	0	0	0	0	0	172	0	0	0	0	0	0	0	0	0
M210	0	0	0	0	0	0	0	0	0	0	0	0	0	0	0	6	0	0	0	0	0	75	0	0	0	0	0	0	0	0	0	0	0	0	47	0	0	0	0	0	0	0	0	0	0	0	0	0	0
M212	0	0	0	0	0	0	0	0	0	0	0	0	0	0	0	3	0	0	0	0	0	35	0	0	0	0	0	0	0	0	0	0	0	0	0	0	0	0	0	0	0	0	0	0	0	0	0	0	0
M213	0	0	0	0	0	0	0	0	0	0	0	0	0	0	0	0	0	0	0	0	0	90	0	0	0	0	0	0	0	0	0	0	0	0	0	0	0	0	0	0	85	0	0	0	0	0	0	0	0
M214	0	0	0	0	0	0	0	0	0	0	0	0	0	0	0	0	0	0	0	0	0	66	0	0	0	0	0	0	0	0	0	0	0	0	0	0	0	0	0	0	0	0	0	0	0	0	0	0	0
M215	0	0	0	0	0	0	0	0	0	0	0	0	0	0	0	0	0	0	0	0	0	0	0	0	0	0	0	0	0	0	0	0	0	0	33	0	0	0	0	0	0	0	0	0	0	0	0	0	0
M216	0	0	0	0	0	0	0	0	0	0	0	0	0	0	0	0	0	0	0	0	0	1391	0	0	0	0	0	0	0	0	0	39	0	0	38	0	0	0	0	0	0	0	0	0	0	0	0	0	0
M217	0	0	0	0	0	0	0	0	0	0	0	0	0	0	0	0	0	0	0	0	0	93	0	0	0	0	0	0	0	0	0	0	0	0	0	0	0	0	0	0	0	0	0	0	0	0	0	0	0
M218	0	0	0	0	0	0	0	0	0	0	0	0	0	0	0	0	0	0	0	0	0	53	0	0	0	0	12	0	0	0	18	0	0	0	0	0	0	0	0	0	0	0	0	0	0	0	0	0	0
M219	0	0	0	0	0	0	0	0	0	0	0	0	0	0	0	0	0	0	0	0	0	365	0	0	0	0	0	0	0	0	0	0	0	0	0	0	0	0	0	0	0	0	0	0	0	0	0	0	0
M22	0	0	0	0	0	0	0	0	0	0	0	0	0	0	0	0	0	0	0	0	0	474	0	0	0	0	0	0	0	0	0	0	0	0	0	0	0	0	0	2	0	0	0	0	0	0	0	0	0
M220	0	0	0	0	0	0	0	0	0	0	0	0	0	0	0	0	0	0	0	0	0	130	0	0	0	0	0	0	0	0	0	0	0	0	0	0	0	0	0	0	0	0	0	0	0	0	0	0	0
M221	0	0	0	0	0	0	3	0	0	0	0	0	0	0	0	0	0	0	0	0	0	248	0	0	0	0	0	0	0	0	0	0	0	0	0	0	0	0	0	0	0	0	0	0	0	0	0	0	0
M222	0	0	0	0	0	0	0	0	0	0	0	0	0	0	0	0	0	0	0	0	0	0	0	0	0	0	0	0	0	0	114	0	0	0	5	0	0	0	0	0	0	0	0	0	0	11	0	0	0
M224	0	0	0	0	0	0	0	0	0	0	0	0	0	0	0	0	0	0	0	0	0	0	0	0	0	0	0	0	0	0	0	0	0	0	0	0	0	0	0	0	0	0	0	0	0	0	0	0	0
M225	0	0	28	0	0	0	0	0	0	0	0	0	0	0	0	0	0	0	0	0	0	77	0	0	0	0	0	0	0	0	0	0	0	0	0	0	0	0	0	0	0	0	0	0	0	0	0	0	0
M226	0	0	0	0	0	0	0	0	0	0	0	0	0	0	0	0	0	0	0	0	0	0	0	0	0	0	0	0	0	0	0	0	0	0	0	0	0	0	0	0	0	0	0	0	0	0	0	0	0
M227	0	0	0	0	0	0	0	0	0	0	0	0	0	0	0	0	0	0	0	0	0	13	0	0	0	0	0	0	0	0	0	3	0	0	0	0	0	0	0	0	0	0	0	0	0	0	0	0	0
M228	0	0	0	0	0	0	0	0	0	0	0	0	0	0	0	0	0	0	0	0	0	21	0	0	0	0	0	0	0	0	0	0	0	0	0	0	0	0	0	0	0	0	0	0	0	0	0	0	0
M229	0	0	0	0	0	0	0	0	0	0	0	0	0	0	0	0	9	0	0	0	0	23	0	0	0	0	0	0	0	0	0	0	0	0	0	0	0	0	0	0	0	0	0	0	0	0	0	0	0
M23	0	0	0	0	0	0	0	0	0	0	0	0	0	0	0	0	0	0	0	0	0	849	0	0	0	0	0	0	0	0	0	0	0	0	0	0	0	0	0	0	0	0	0	0	0	0	0	0	0
M230	0	0	0	0	0	0	0	0	0	0	0	0	0	0	0	0	0	0	0	0	0	0	0	0	0	0	0	0	0	0	0	0	0	0	0	0	0	0	0	0	0	0	0	15	0	0	0	0	0
M232	0	0	0	0	0	0	0	7	0	0	0	0	0	0	0	0	0	0	0	0	0	45	0	0	0	0	0	0	0	0	0	0	0	0	0	0	0	0	0	0	0	0	0	0	0	0	0	0	0
M233	0	0	0	0	0	0	0	0	0	0	0	0	0	0	0	0	0	0	0	0	0	32	0	0	0	0	0	0	0	0	0	0	0	0	0	0	0	0	0	0	0	0	0	0	0	0	0	0	0
M234	0	0	0	0	0	0	0	0	0	0	0	0	0	0	0	0	0	0	0	0	0	189	0	0	0	0	0	0	0	0	0	0	0	0	0	0	0	0	0	0	0	0	0	0	0	0	0	0	0
M235	0	0	0	0	0	0	0	0	0	0	0	0	0	0	0	0	0	0	0	0	0	366	0	0	0	0	0	0	0	0	0	0	0	0	0	0	0	0	0	0	0	0	0	0	0	0	0	42	0
M236	0	0	0	0	0	0	0	0	0	0	0	0	0	0	0	0	0	0	0	0	0	3	0	0	0	0	0	0	0	0	0	0	0	0	0	0	0	0	0	0	0	0	0	0	0	0	0	0	0
M237	0	0	0	0	0	0	0	0	0	0	0	0	0	0	0	0	0	0	0	0	0	2531	0	0	0	0	0	0	0	0	0	0	0	0	0	0	0	0	0	0	0	0	0	0	0	0	0	0	0
M238	0	0	0	0	0	0	0	0	0	0	0	0	0	0	0	0	0	0	0	0	0	3	0	0	0	0	0	0	0	0	0	0	0	0	0	0	0	0	0	0	0	0	0	0	0	0	0	0	0
M239	0	0	0	0	0	0	0	0	0	0	0	0	0	0	0	0	0	0	0	0	0	0	0	0	0	0	0	0	0	0	0	0	0	0	0	0	0	0	0	0	0	0	0	0	0	0	0	0	0
M24	0	0	0	0	0	0	0	0	0	87	0	0	6	0	0	0	0	0	0	0	0	794	0	0	0	0	0	0	0	0	0	0	0	0	0	0	0	0	0	0	0	0	5	0	0	0	0	0	0
M240	0	0	0	0	0	0	0	0	0	0	0	0	0	0	0	0	0	0	0	0	0	19	0	0	0	0	0	0	0	0	0	0	0	0	0	0	0	0	0	0	0	0	0	120	0	0	0	265	0
M241	0	0	0	0	0	0	0	0	0	0	0	0	0	0	0	0	0	0	0	0	0	82	0	0	0	0	0	0	0	0	0	0	0	0	0	0	0	0	0	0	0	0	0	0	0	0	0	0	0
M242	0	0	0	0	0	0	0	0	0	0	0	0	0	0	4	0	0	0	0	0	0	167	0	0	0	0	0	0	0	0	0	0	0	0	0	0	0	0	0	0	0	0	0	0	0	0	0	0	0
M243	0	0	0	0	0	0	0	0	0	0	0	0	0	0	0	0	0	0	0	0	0	33	0	0	0	0	0	0	0	0	0	0	0	0	0	0	0	0	0	0	0	0	0	0	0	0	0	0	0
M244	0	0	0	0	0	0	0	0	0	0	0	0	0	0	0	0	0	0	0	0	0	11	0	0	0	0	0	0	0	0	0	0	0	0	0	0	0	0	0	0	0	0	0	0	0	0	0	0	0
M245	0	0	0	0	0	0	0	0	0	0	0	0	0	0	0	0	0	0	0	0	0	18	0	0	0	0	0	0	0	0	0	0	0	0	0	0	0	0	0	0	0	0	0	0	0	0	0	0	0
M246	0	0	0	0	0	0	0	0	0	0	0	0	0	0	0	0	0	0	0	0	0	22	0	0	0	0	0	0	0	0	0	0	0	0	0	0	0	0	0	0	0	0	0	0	0	0	0	0	0
M247	14	0	0	0	0	0	0	0	0	0	0	0	0	0	0	0	0	0	0	0	0	49	0	0	0	0	0	0	0	0	0	28	0	0	0	0	0	0	0	0	0	0	0	0	0	0	0	0	0
M248	0	0	0	0	0	0	0	0	0	0	0	0	0	0	0	0	0	0	0	0	0	435	0	0	0	0	0	0	0	0	0	0	0	0	0	0	0	0	0	0	0	0	0	0	0	0	0	0	0
M249	0	0	0	0	0	0	0	0	0	0	0	0	0	0	0	0	0	0	0	0	0	6	0	0	0	0	0	0	0	0	0	0	0	0	0	0	0	0	0	0	0	0	0	0	0	0	0	0	0
M25	0	0	0	0	0	0	0	0	0	0	0	0	4	0	0	0	0	0	0	0	0	194	0	0	0	0	0	0	0	0	0	0	0	0	0	0	0	0	0	0	0	0	2	0	0	0	0	0	0
M250	0	0	0	0	0	0	0	0	0	0	0	0	0	0	0	0	0	0	0	0	0	7	0	0	0	0	0	0	0	0	0	0	0	0	0	0	0	0	0	0	0	0	0	0	0	0	0	0	0
M251	0	0	0	0	0	0	0	0	0	0	0	0	0	0	0	0	0	0	0	0	0	11	0	0	0	0	70	0	0	0	0	0	0	0	0	0	0	0	0	0	0	0	0	0	0	0	0	0	0
M252	0	0	0	0	0	0	0	0	0	0	0	0	0	0	0	0	0	0	0	0	0	0	0	0	0	0	0	0	0	0	0	0	0	0	0	0	0	0	0	0	0	0	0	0	0	0	0	0	0
M253	0	0	0	0	0	0	0	0	0	0	0	0	0	0	0	0	0	0	0	0	0	0	0	0	0	0	0	0	0	0	0	0	0	0	0	0	0	0	0	0	0	0	0	0	0	0	0	0	0
M254	0	0	0	0	0	0	0	0	0	0	0	0	0	0	0	0	0	0	0	0	0	83	0	0	0	0	0	0	0	0	0	0	0	0	0	0	0	0	0	0	0	0	0	0	0	0	0	0	0
M255	0	0	0	0	0	0	0	0	0	0	0	0	0	0	0	0	0	0	0	0	0	3	0	0	0	0	0	0	0	0	0	0	0	0	0	0	0	0	0	0	0	0	0	0	0	0	0	0	0
M256	0	0	0	0	0	0	0	0	0	0	0	0	0	0	0	0	0	0	0	0	0	42	0	0	0	0	0	0	0	0	0	0	0	0	0	0	0	0	0	0	0	0	0	0	0	0	0	0	0
M257	0	0	0	0	0	0	0	0	0	0	0	0	0	0	0	0	0	0	0	0	0	13	0	0	0	0	0	0	0	0	0	0	0	0	0	0	0	0	0	0	0	0	0	0	0	0	0	0	0
M258	0	0	0	0	0	0	0	0	0	0	0	0	0	0	0	0	0	0	0	0	0	81	0	0	0	0	0	0	0	0	0	0	0	0	0	0	0	0	0	0	0	0	0	0	0	0	0	0	0
M259	0	0	0	0	0	0	0	0	0	0	0	0	0	0	0	0	0	0	0	0	0	0	0	0	0	0	0	0	0	0	0	19	0	0	0	0	0	0	0	0	0	0	0	0	0	0	0	0	0
M26	0	0	0	0	0	0	0	0	0	0	0	0	0	0	0	0	0	0	0	0	0	267	0	0	0	0	0	0	0	0	0	0	0	0	0	0	0	0	0	0	0	0	0	0	0	0	0	0	0
M260	0	0	0	0	0	0	0	0	0	0	0	0	0	0	0	0	0	0	0	0	0	0	0	0	0	0	0	0	0	0	0	0	0	0	0	0	0	0	0	0	0	0	0	0	0	0	0	0	0
M261	0	0	0	0	0	0	0	0	0	0	0	0	0	0	0	0	0	0	0	0	0	4	0	0	0	0	0	0	0	0	0	0	0	0	0	0	0	0	0	0	0	0	0	0	0	0	0	8	0
M262	0	0	0	0	0	0	0	0	0	0	0	0	0	0	0	0	0	0	0	0	0	837	0	0	0	0	0	0	0	0	0	0	0	0	0	0	0	0	0	0	0	0	0	0	0	0	0	0	0
M263	0	0	0	0	0	0	0	0	0	0	0	0	0	0	0	0	0	35	0	0	0	0	0	0	0	0	0	0	0	0	0	0	0	0	0	0	0	0	0	0	0	0	0	0	0	0	0	0	0
M264	0	0	0	0	0	0	0	0	0	0	0	0	0	0	0	0	0	0	0	0	0	0	0	0	0	0	0	0	0	0	0	0	0	0	0	0	0	0	0	0	0	0	0	0	0	0	0	0	0
M265	0	0	0	0	0	0	0	0	0	0	0	0	0	0	0	0	0	0	0	0	0	125	0	0	0	0	0	0	0	0	0	0	0	0	0	0	0	0	0	0	0	0	0	0	0	0	0	0	0
M266	0	0	0	0	0	0	0	0	0	0	0	0	0	0	0	0	0	0	0	0	0	48	0	0	0	0	0	0	0	0	0	0	0	0	0	0	0	0	0	0	0	0	0	0	0	0	0	0	0
M267	0	0	0	0	0	0	0	0	0	0	0	0	0	0	0	0	0	0	0	0	0	0	0	0	0	0	0	0	0	0	0	10	0	0	0	0	0	0	0	0	0	0	0	0	0	0	0	0	0
M268	0	0	0	0	0	0	0	0	0	0	0	0	0	0	0	0	0	0	0	0	0	422	0	0	0	0	0	0	0	0	0	0	0	0	0	0	0	0	0	0	0	0	0	0	0	0	0	0	0
M269	0	0	0	0	0	0	0	0	0	0	0	0	0	0	0	0	0	0	0	0	0	72	0	0	0	0	0	0	0	0	0	0	0	0	0	0	0	0	0	0	0	0	0	0	0	0	0	0	0
M27	0	0	0	0	0	0	0	0	0	0	0	0	6	0	0	0	0	0	0	0	0	157	0	0	0	0	0	0	0	0	0	0	0	0	0	0	0	0	0	0	0	0	0	0	56	0	0	59	0
M270	0	0	0	0	0	0	0	0	0	0	0	0	0	0	0	0	0	0	0	0	0	26	0	0	0	0	0	0	0	0	0	0	0	0	0	0	0	0	0	0	0	0	0	0	0	0	0	0	0
M271	0	0	0	0	0	0	0	0	0	0	0	0	0	0	0	0	0	0	0	0	0	0	0	0	0	0	0	0	0	0	0	0	0	0	0	0	0	0	0	0	0	0	0	0	0	0	0	17	0
M272	0	0	0	0	0	0	0	0	0	0	0	0	0	0	0	0	0	0	0	0	0	736	0	0	0	0	0	0	0	0	0	0	0	0	0	0	0	0	0	0	0	0	0	0	0	0	0	0	0
M273	0	0	0	0	0	0	0	0	0	0	0	0	0	0	0	0	0	0	0	0	0	40	0	0	0	0	0	0	0	0	0	0	0	0	0	0	0	0	0	0	0	0	0	0	0	0	0	0	0
M274	0	0	0	0	0	0	0	0	0	0	0	0	0	0	0	0	0	0	0	0	0	0	0	0	0	0	0	0	0	0	0	0	0	0	0	0	0	0	0	0	0	0	0	0	0	0	0	0	0
M275	0	0	0	0	0	0	0	0	0	0	0	0	0	0	0	0	0	0	0	0	0	10	0	0	0	0	0	0	0	0	0	0	0	0	0	0	0	0	0	0	0	4	0	6	0	0	0	10	0
M276	0	0	0	0	0	0	0	0	0	0	0	0	0	0	0	0	0	0	0	0	0	0	0	0	0	0	0	0	0	0	0	0	0	0	0	0	0	0	0	0	0	0	0	0	0	0	0	0	0
M277	0	0	0	0	0	0	0	0	0	0	0	0	0	0	0	0	0	0	0	0	0	0	0	0	0	0	0	0	0	0	0	0	0	0	0	0	0	0	0	0	0	0	0	0	0	0	0	0	0
M278	0	0	0	0	0	0	0	0	0	0	0	0	0	0	0	0	0	0	0	0	0	56	0	0	0	0	0	0	0	0	0	0	0	0	0	0	0	0	0	0	0	0	0	0	0	0	0	18	0
M280	0	0	0	0	0	0	0	0	0	0	0	0	0	0	0	0	2	0	0	0	0	75	0	0	0	0	0	0	0	0	0	0	0	0	0	0	0	0	0	0	0	0	0	0	0	0	0	0	0
M281	0	0	0	0	0	0	0	0	0	0	0	0	0	0	0	0	0	0	0	0	0	24	0	0	0	0	0	0	0	0	0	0	0	0	0	0	0	0	0	0	0	0	0	0	0	0	0	0	0
M282	0	0	0	0	0	0	0	0	0	0	0	0	0	0	0	0	0	0	0	0	0	57	0	0	0	0	0	0	0	0	0	0	0	0	0	0	0	0	0	0	0	0	0	0	0	0	0	0	0
M283	0	0	0	0	0	0	0	0	0	0	0	0	0	0	0	0	0	0	0	0	0	57	0	0	0	0	0	0	0	0	0	0	0	0	0	0	0	0	0	0	0	47	0	0	0	0	0	0	0
M284	0	0	0	0	0	0	0	0	0	0	0	0	0	0	0	0	0	0	0	0	0	11	0	0	0	0	0	0	0	0	0	0	0	0	0	0	0	0	0	0	0	0	0	0	0	0	0	0	0
M285	0	0	0	0	0	0	0	0	0	0	0	0	0	0	0	0	0	0	0	0	0	34	0	0	0	0	0	0	0	0	0	0	0	0	0	0	0	0	0	0	0	0	0	0	0	0	0	0	0
M286	0	0	0	0	0	0	0	0	0	0	0	0	0	0	0	0	0	0	0	0	0	84	0	0	0	0	0	0	0	0	0	0	0	0	0	0	0	0	0	0	0	0	0	0	0	0	0	0	0
M287	0	0	0	0	0	0	0	0	0	0	0	0	0	0	0	0	0	0	0	0	0	95	0	0	0	0	0	0	0	0	0	0	0	0	0	0	0	0	0	0	0	0	0	0	0	0	0	0	0
M288	0	0	0	0	0	0	0	0	0	0	0	0	0	0	0	0	0	0	0	0	0	80	0	0	0	0	0	0	0	0	0	0	0	0	0	0	0	0	0	0	0	0	0	0	0	0	0	0	0
M289	0	0	0	0	0	0	0	0	0	0	0	0	0	0	0	0	0	0	0	0	0	75	0	0	0	0	0	0	0	0	0	0	0	0	0	0	0	0	0	0	0	0	0	0	0	0	0	0	0
M290	0	0	0	0	0	0	0	0	0	0	0	0	0	0	0	0	0	0	0	0	0	106	0	0	0	0	0	0	0	0	0	0	0	0	0	0	0	0	0	0	0	0	0	0	0	0	0	0	0
M291	0	0	0	0	0	0	0	0	0	0	0	0	0	0	0	0	0	0	0	0	0	87	0	0	0	0	0	0	0	0	0	0	0	0	0	0	0	0	0	0	0	0	0	0	0	0	0	0	0
M292	0	0	0	0	0	0	0	0	0	0	0	0	0	0	0	0	0	0	0	0	0	9	0	0	0	0	0	0	0	0	0	0	0	0	0	0	0	0	0	0	0	0	0	0	0	0	0	0	0
M293	0	0	0	0	0	0	0	0	0	0	0	0	0	0	0	0	0	0	0	0	0	12	0	0	0	0	0	0	0	0	0	0	0	0	0	0	0	0	0	0	0	0	0	0	0	0	0	0	0
M294	0	0	0	0	0	0	0	0	0	0	0	0	0	0	0	0	0	0	0	0	0	0	0	0	0	0	0	0	0	0	0	0	0	0	0	0	0	0	0	0	0	0	0	0	0	0	0	0	0
M295	0	0	0	0	0	0	0	0	0	0	0	0	0	0	0	0	0	0	0	0	0	28	0	0	0	0	0	0	0	0	0	0	0	0	0	0	0	0	0	0	0	0	0	0	0	0	0	0	0
M296	0	0	0	0	0	0	0	0	0	0	0	0	0	0	0	0	0	0	0	0	0	39	0	0	0	0	0	0	0	0	0	0	0	0	0	0	0	0	0	0	0	0	0	0	0	0	0	0	0
M297	0	0	0	0	0	0	0	0	0	0	0	0	0	0	0	0	0	0	0	0	0	0	0	0	0	0	0	0	0	0	5	0	0	0	0	0	0	0	0	0	0	0	0	0	0	0	0	0	0
M298	0	0	0	0	0	0	0	0	0	0	0	0	0	0	0	0	0	0	0	0	0	62	0	0	0	0	0	0	0	0	0	0	0	0	0	0	0	0	0	0	0	0	0	0	0	0	0	0	0
M299	0	0	0	0	0	0	0	0	0	0	0	0	0	0	0	0	0	0	0	0	0	4	0	0	0	0	0	0	0	0	0	0	0	0	0	0	0	0	0	0	0	0	0	0	0	0	0	0	0
M300	0	0	0	0	0	0	0	0	0	0	0	0	0	0	0	0	0	0	0	0	0	32	0	0	0	0	0	0	0	0	0	0	0	0	0	0	0	0	0	0	0	0	0	0	0	0	0	0	0
M301	0	0	0	0	0	0	0	0	0	0	0	0	0	0	0	0	0	0	0	0	0	0	0	0	0	0	0	0	0	0	0	0	0	0	0	0	0	0	0	0	0	0	0	0	0	0	0	0	0
M302	0	0	0	0	0	0	0	0	0	0	0	0	0	0	0	0	0	0	0	0	0	280	0	0	0	0	0	0	0	0	0	0	0	0	0	0	0	0	0	0	0	0	0	0	0	0	0	0	0
M303	0	0	0	0	0	0	0	0	0	0	0	0	0	0	0	0	0	0	0	0	0	90	0	0	0	0	0	0	0	0	0	0	0	0	0	0	0	0	0	0	0	0	0	0	0	0	0	0	0
M304	0	0	0	0	0	0	0	0	0	0	0	0	0	0	0	0	0	0	0	0	0	23	0	10	0	0	0	0	0	0	0	0	0	0	0	0	0	0	0	0	0	0	0	0	0	0	0	0	0
M305	0	0	0	0	0	0	0	0	0	0	0	0	0	0	0	0	0	0	0	0	0	0	0	0	0	0	0	0	0	0	0	0	0	0	0	0	0	0	0	0	0	0	0	0	0	0	0	0	0
M306	0	0	0	0	0	0	0	0	0	0	0	0	0	0	0	0	0	0	0	0	0	0	0	0	0	0	0	0	0	0	0	0	0	0	0	0	0	0	0	0	0	0	0	0	0	0	0	0	0
M307	0	0	0	0	0	0	0	0	0	0	0	0	0	0	0	0	0	0	0	0	0	42	0	0	0	0	0	0	0	0	0	0	0	0	0	0	0	0	0	0	0	0	0	0	0	0	0	0	0
M308	0	0	0	0	0	0	0	0	0	0	0	0	0	0	0	0	0	0	0	0	0	0	0	0	0	0	0	0	0	0	0	0	0	0	0	0	0	0	0	0	0	0	0	0	0	0	0	0	0
M309	0	0	0	0	0	0	0	4	0	0	0	0	0	0	0	0	0	0	0	0	0	0	0	0	0	0	0	0	0	0	0	0	0	0	0	0	0	0	0	0	0	0	0	0	0	0	0	0	0
M310	0	0	0	0	0	0	0	0	0	0	0	0	0	0	0	0	0	0	0	0	0	0	0	0	0	0	0	0	0	0	0	0	0	0	0	0	0	0	0	0	0	0	0	0	0	0	0	0	0
M311	0	0	0	0	0	0	0	0	0	0	0	0	12	0	0	0	0	0	0	0	0	0	0	0	0	0	0	0	0	0	0	0	0	0	0	0	0	0	0	0	0	0	0	0	0	0	0	0	0
M312	0	0	0	0	0	0	0	0	0	0	0	0	0	0	0	6	4	0	0	0	0	79	0	0	0	0	0	0	0	0	0	0	0	0	0	0	0	0	0	0	0	0	0	0	0	0	0	0	0
M313	0	0	0	0	0	0	0	0	0	0	0	0	0	0	0	0	0	0	0	0	0	0	0	0	0	0	0	0	0	0	0	0	0	0	0	0	0	0	0	0	0	0	0	0	0	0	0	0	0
M314	0	0	0	0	0	0	0	0	0	0	0	0	0	0	0	0	0	0	0	0	0	7	0	0	0	0	0	0	0	0	0	0	0	0	0	0	0	0	0	0	0	0	0	0	0	0	0	0	0
M315	0	0	0	0	0	0	0	0	0	0	0	0	0	0	0	0	0	0	0	0	0	101	0	0	0	0	0	0	0	0	0	0	0	0	0	0	0	0	0	0	0	0	0	0	0	0	0	0	0
M316	0	0	0	0	0	0	0	0	0	0	0	0	0	0	0	0	0	0	0	0	0	50	0	0	0	0	0	0	0	0	0	0	0	0	0	0	0	0	0	0	0	0	0	0	0	0	0	0	0
M318	0	0	0	0	0	0	0	0	0	0	0	0	0	0	0	0	0	0	0	0	0	0	0	0	0	0	0	0	0	0	0	0	0	0	0	0	0	0	0	0	0	0	0	0	0	0	0	0	0
M319	0	0	0	0	0	0	0	0	0	0	0	0	0	0	0	0	0	0	0	0	0	53	0	0	0	0	0	0	0	0	0	0	0	0	0	0	0	0	0	0	0	0	0	0	0	0	0	0	0
M320	0	0	0	0	0	0	0	0	0	0	0	0	0	0	0	0	0	0	0	0	0	41	0	0	0	0	0	0	0	0	0	0	0	0	0	0	0	0	0	0	0	0	0	0	0	0	0	0	0
M321	0	0	0	0	0	0	0	0	0	0	0	0	0	0	0	0	0	0	0	0	0	22	0	6	0	0	0	0	0	0	0	0	0	0	0	0	0	0	0	0	0	0	0	0	0	0	0	0	0
M322	0	0	0	0	0	0	0	0	0	0	0	0	0	0	0	0	0	0	0	0	0	96	0	0	0	0	0	0	0	0	0	0	0	0	0	0	0	0	0	0	0	0	0	0	0	0	0	0	0
M323	0	0	0	0	0	0	0	0	0	0	0	0	3	0	0	0	0	0	0	0	0	27	0	0	0	0	0	0	0	0	0	0	0	0	0	0	0	0	0	0	0	0	0	0	0	0	0	0	0
M324	0	0	0	0	0	0	0	0	0	0	0	0	0	0	0	0	0	0	0	0	0	30	0	0	0	0	0	0	0	0	0	0	0	0	0	0	0	0	0	0	0	0	0	0	0	0	0	0	0
M325	0	0	0	0	0	0	0	0	0	0	0	0	0	0	0	0	0	0	0	0	0	24	0	0	0	0	0	0	0	0	0	0	0	0	0	0	0	0	0	0	0	0	0	0	0	0	0	0	0
M326	0	0	0	0	0	0	0	0	0	0	0	0	0	0	0	0	0	0	0	0	0	25	0	10	0	0	0	0	0	0	0	0	0	0	0	0	0	0	0	0	0	0	0	0	0	0	0	0	0
M327	0	0	0	0	0	0	0	0	0	0	0	0	0	0	0	0	0	0	0	0	0	153	0	0	0	0	0	0	0	0	0	0	0	0	0	0	0	0	0	0	0	0	0	0	0	0	0	0	0
M328	0	0	0	0	0	0	0	0	0	0	0	0	0	0	0	0	0	0	0	0	0	43	0	0	0	0	0	0	0	0	0	0	0	0	0	0	0	0	0	0	0	0	0	0	0	0	0	0	0
M329	0	0	0	0	0	0	0	0	0	0	0	0	0	0	0	0	0	0	0	0	0	36	0	0	0	0	0	0	0	0	0	0	0	0	0	0	0	0	0	0	0	0	0	0	0	0	0	0	0
M330	0	0	0	0	0	0	0	0	0	0	0	0	0	0	0	0	0	0	0	0	0	67	0	0	0	0	0	0	0	0	0	0	0	0	0	0	0	0	0	0	0	0	0	0	0	0	0	0	0
M331	0	0	0	0	0	0	0	0	0	0	0	0	0	0	0	0	0	0	0	0	0	61	0	0	0	0	0	0	0	0	3	0	0	0	0	0	0	0	0	0	0	0	0	0	0	0	0	0	0
M332	0	0	0	0	0	0	0	0	0	0	0	0	0	0	0	0	0	0	0	0	0	19	0	0	0	0	0	0	0	0	0	0	0	0	0	0	0	0	0	0	0	0	0	0	0	0	0	0	0
M333	0	0	0	0	0	0	0	0	0	0	0	0	0	0	0	0	0	0	0	0	0	44	0	0	0	0	0	0	0	0	0	0	0	0	0	0	0	0	0	0	0	0	0	0	0	0	0	0	0
M334	0	0	0	0	0	0	0	0	0	0	0	0	0	0	0	0	0	0	0	0	0	22	0	0	0	0	0	0	0	0	0	0	0	0	0	0	0	0	0	0	0	0	0	0	0	0	0	0	0
M335	0	0	0	0	0	0	0	0	0	0	0	0	0	0	0	0	0	0	0	0	0	80	0	0	0	0	10	0	0	0	0	0	0	0	0	0	0	0	0	0	0	0	0	0	0	0	0	0	0
M336	0	0	0	0	0	0	0	0	0	0	0	0	0	0	0	0	0	0	0	0	0	17	0	0	0	0	0	0	0	0	0	0	0	0	0	0	0	0	0	0	0	0	0	0	0	0	0	0	0
M337	0	0	0	0	0	0	0	0	0	0	0	0	0	0	0	0	0	0	0	0	0	20	0	5	0	0	0	0	0	0	0	0	0	0	0	0	0	0	0	0	0	0	0	0	0	0	0	0	0
M338	0	0	0	0	0	0	0	0	0	0	0	0	0	0	0	0	0	0	0	0	0	192	0	0	0	0	0	0	0	0	0	0	0	0	0	0	0	0	0	0	0	0	0	0	0	0	0	0	0
M339	0	0	0	0	0	0	0	0	0	0	0	0	0	0	0	0	0	0	0	0	0	31	0	0	0	0	0	0	0	0	0	0	0	0	0	0	0	0	0	0	0	0	0	0	0	0	0	0	0
M340	0	0	0	0	0	0	0	0	0	0	0	0	0	0	0	0	0	0	0	0	0	45	0	0	0	0	0	0	0	0	0	0	0	0	0	0	0	0	0	0	0	0	0	0	0	0	0	0	0
M341	0	0	0	0	0	0	0	0	0	0	0	0	0	0	0	0	0	0	0	0	0	11	0	0	0	0	0	0	0	0	0	0	0	0	0	0	0	0	0	0	0	0	0	0	0	0	0	0	0
M342	0	0	0	0	0	0	0	0	0	0	0	0	0	0	0	0	0	0	0	0	0	0	0	0	0	0	0	0	0	0	0	0	0	0	0	0	0	0	0	0	0	0	0	0	0	0	0	0	0
M343	0	0	0	0	0	0	0	0	0	0	0	0	0	0	0	0	0	2	0	0	0	6	0	0	0	0	0	0	0	0	0	0	0	0	0	0	0	0	0	0	0	0	0	0	0	0	0	0	0
M37	0	0	0	0	0	0	0	0	0	0	0	0	0	0	0	0	0	0	0	0	0	180	0	0	0	0	0	0	0	27	0	0	0	0	0	0	0	0	0	0	0	0	0	0	0	0	0	0	0
M38	0	0	0	0	0	0	0	0	0	0	0	0	0	0	0	0	0	0	0	0	0	129	0	0	0	0	0	0	0	0	0	0	0	0	0	0	0	0	0	0	0	0	0	0	0	0	0	0	0
M39	0	0	0	0	0	0	0	0	0	0	0	0	0	0	0	96	0	0	0	0	0	771	0	0	0	0	0	0	0	0	0	0	0	0	0	0	111	0	0	0	0	0	0	0	0	0	0	0	0
M40	0	0	0	0	0	0	0	0	0	0	0	0	0	0	0	0	0	0	0	0	0	76	0	0	0	0	0	0	0	0	0	0	0	0	0	0	0	0	0	0	0	0	0	0	0	0	0	0	0
M41	0	0	0	0	0	0	0	0	0	0	0	0	0	0	0	0	0	0	0	0	0	76	0	0	0	0	0	0	0	0	0	0	0	0	0	0	0	0	0	0	0	0	0	0	0	0	0	0	0
M42	0	0	0	0	0	0	0	0	0	0	0	0	0	0	0	0	0	0	0	0	0	557	0	0	0	0	0	0	0	0	0	0	0	0	0	0	0	0	0	0	0	0	0	0	0	0	0	0	0
M43	0	0	0	0	0	0	0	0	0	0	0	0	0	0	0	0	0	0	0	0	0	1084	0	0	0	0	0	0	0	0	0	0	0	0	0	0	0	0	0	0	0	0	0	0	0	0	0	0	0
M44	0	0	0	0	0	0	0	0	0	0	0	0	0	0	0	0	0	0	0	0	0	312	0	0	0	0	0	0	0	0	0	0	0	0	0	0	0	0	0	0	0	0	0	0	0	0	0	0	0
M45	0	0	0	0	0	0	0	0	0	0	0	0	0	0	0	0	0	0	0	0	0	922	0	0	0	0	0	0	0	0	0	0	0	0	0	0	0	0	0	0	0	0	0	0	0	0	0	0	0
M46	0	0	0	0	0	0	0	0	0	0	0	0	0	0	0	2	0	0	0	0	0	572	0	0	0	0	0	0	0	0	0	0	0	0	0	0	0	87	0	0	0	0	0	0	0	0	0	0	0
M47	0	0	0	0	0	0	0	0	0	0	0	0	0	0	0	0	0	0	0	0	0	656	0	0	0	0	0	0	0	0	0	0	0	0	0	0	0	0	0	0	0	0	0	0	0	0	0	0	0
M48	0	0	0	0	0	0	0	0	0	0	0	0	0	0	0	0	0	0	0	0	0	1903	0	0	0	0	0	0	0	0	0	0	0	0	0	0	0	0	0	0	0	0	0	0	0	0	0	0	0
M49	0	0	0	0	0	0	0	0	0	0	0	0	0	0	0	0	0	0	0	0	0	374	0	0	0	0	0	0	0	0	0	0	0	0	0	0	0	0	0	0	0	0	0	0	0	0	0	0	0
M50	0	0	0	0	0	0	0	0	0	0	0	0	0	0	0	0	0	0	0	0	0	2025	0	0	0	0	0	0	0	0	0	0	0	0	0	0	0	0	0	0	0	0	0	0	0	0	0	0	0
M51	0	0	0	0	0	0	0	0	0	0	0	0	0	0	0	0	0	0	0	0	0	2165	0	0	0	0	0	0	0	0	0	0	0	0	0	0	0	0	0	0	0	0	0	0	0	0	0	0	0
M52	0	0	0	0	0	0	0	0	0	0	0	0	0	0	0	0	0	0	0	0	0	1459	0	0	0	0	0	0	0	0	0	0	131	0	0	0	0	0	0	0	0	0	0	0	0	0	0	0	0
M53	0	0	0	0	0	0	0	0	0	0	0	0	0	0	0	0	0	0	0	0	0	399	0	0	0	0	0	0	0	0	0	0	0	0	0	0	0	0	0	0	0	0	0	0	0	0	0	0	0
M54	0	0	0	0	0	0	0	0	0	0	0	0	0	0	0	0	0	0	0	0	0	342	0	0	0	0	0	0	0	0	0	0	0	0	0	0	0	0	0	0	0	0	0	0	0	0	0	0	0
M55	0	0	0	0	0	0	0	0	0	0	0	0	0	0	0	0	0	0	0	0	0	603	0	0	0	0	0	0	0	0	0	0	0	0	0	0	0	0	0	0	0	0	0	0	0	0	0	0	0
M56	0	0	0	0	0	0	0	0	0	0	0	0	0	0	0	0	0	0	0	0	0	904	0	0	0	0	0	0	0	0	0	0	0	0	0	0	0	0	0	0	0	0	0	0	0	0	0	0	0
M57	0	0	0	0	0	0	0	0	0	0	0	0	9	0	0	0	0	0	0	78	0	1256	0	0	0	0	0	0	0	0	0	0	0	0	0	0	0	0	0	0	0	0	0	0	0	0	0	0	0
M58	0	0	0	0	0	0	0	0	0	0	0	0	0	0	0	0	0	0	0	0	0	3426	0	0	0	0	0	0	0	0	0	0	0	0	0	0	0	0	0	0	0	0	0	0	0	0	0	0	0
M59	0	0	0	0	0	0	0	0	0	0	0	0	0	0	0	0	0	0	0	0	0	2022	0	0	0	0	0	0	0	0	0	0	0	0	56	0	0	0	0	0	0	0	0	0	0	0	0	0	0
M60	0	0	0	0	0	0	0	0	0	0	0	0	0	0	0	0	0	0	0	0	0	686	0	0	0	0	0	0	0	0	0	0	0	0	0	0	0	0	0	0	0	0	0	0	0	0	0	0	0
M61	0	0	0	0	0	0	0	0	0	0	0	0	0	0	0	0	0	0	0	0	0	350	0	0	0	0	0	0	0	0	0	0	0	0	0	0	0	0	128	0	0	0	0	0	0	0	0	0	0
M62	0	0	0	0	0	0	0	0	0	0	0	0	0	0	0	0	0	0	0	0	0	3563	0	0	0	0	0	0	0	0	0	0	0	0	0	0	0	0	0	0	0	0	0	0	0	0	0	0	0
M63	0	0	0	0	0	0	0	0	0	0	0	0	0	0	98	0	0	295	0	0	0	744	0	0	0	0	0	0	0	0	0	0	0	0	0	0	0	0	210	0	0	0	0	0	257	0	0	0	0
M64	0	0	0	0	0	0	0	0	0	0	0	0	0	0	0	0	0	0	0	0	0	142	0	0	0	0	0	0	0	0	0	0	0	0	0	0	0	0	0	0	0	0	0	0	3	0	0	0	0
M65	0	0	0	0	0	0	0	0	0	0	0	0	0	0	3	0	0	0	0	0	0	148	0	0	0	0	0	0	0	0	0	0	0	0	0	0	0	0	0	0	0	0	0	0	0	0	0	0	0
M66	0	0	0	0	0	0	0	0	0	0	0	0	0	0	0	0	0	0	0	0	0	575	0	0	0	0	0	0	0	0	0	0	0	0	0	0	0	0	0	0	0	0	0	0	0	0	0	0	0
M67	0	0	0	0	0	0	0	0	0	0	0	0	0	0	0	0	0	50	0	0	0	455	0	0	0	0	0	0	0	0	0	0	0	0	0	0	0	0	0	0	0	0	0	0	0	0	0	0	0
M68	0	0	0	0	0	0	0	0	0	0	0	0	0	0	0	0	0	0	0	0	0	462	0	43	0	0	0	0	0	0	0	0	0	0	0	0	0	0	0	0	0	0	0	0	2	0	0	0	0
M69	0	0	0	0	0	0	0	0	0	0	0	0	0	0	0	0	0	0	0	0	0	330	0	0	0	0	0	0	0	0	0	0	0	0	0	0	0	0	0	0	0	0	0	0	0	0	0	0	0
M70	0	0	0	0	0	0	0	0	0	0	0	0	0	0	0	0	0	0	0	0	0	608	0	0	0	0	0	0	0	0	0	0	0	0	0	0	0	0	3	0	0	0	0	0	0	0	0	0	0
M71	0	0	0	0	0	0	0	0	0	0	0	0	0	0	80	1821	0	0	0	0	0	706	0	0	0	0	0	0	0	0	0	0	0	0	0	0	0	0	0	0	0	0	0	0	0	0	0	0	0
M72	0	0	0	0	0	0	0	0	0	0	0	0	0	0	0	5	0	114	0	0	0	2016	0	0	0	0	0	0	0	0	0	0	0	0	0	0	39	0	0	0	0	0	0	0	0	0	0	0	0
M73	0	0	0	0	0	0	0	0	0	0	0	0	0	0	0	0	0	0	0	0	0	1475	0	0	0	0	0	0	0	0	0	0	0	0	0	0	0	0	0	0	0	0	0	0	0	0	0	0	0
M74	0	0	21	0	0	0	0	0	0	0	0	0	0	0	0	0	0	0	0	0	0	1092	0	0	0	0	0	0	0	0	0	0	0	0	0	0	0	0	0	0	0	0	0	0	0	0	0	0	0
M75	0	0	0	0	0	0	0	0	0	0	0	0	0	0	0	20	0	0	0	0	0	1180	0	46	0	0	0	0	0	0	0	0	0	0	0	0	0	0	0	0	0	0	0	0	0	0	0	4	0
M76	0	0	0	0	0	0	0	0	0	0	0	0	0	0	0	0	0	0	0	0	0	1636	0	0	0	0	0	0	0	83	0	0	0	0	20	0	0	0	0	0	0	0	0	0	0	0	0	0	0
M77	0	0	0	0	0	0	0	0	0	0	0	0	0	0	0	4	0	0	0	0	0	448	0	0	0	0	0	0	0	0	0	0	0	0	0	0	0	0	0	0	0	0	0	0	0	0	0	19	0
M78	0	0	0	0	0	0	0	0	0	0	0	0	0	0	0	0	0	0	0	0	0	1992	0	0	0	0	0	0	0	0	0	0	0	0	0	0	0	0	0	0	0	0	0	0	0	0	0	0	0
M79	0	0	0	0	0	0	0	0	0	0	0	0	0	0	0	7	0	0	0	0	0	801	0	0	0	0	0	0	0	0	0	0	0	0	0	0	0	0	0	0	0	0	0	0	0	0	0	0	0
M80	0	0	0	0	0	0	0	0	0	0	0	0	0	0	0	0	0	0	0	0	0	710	0	0	0	0	0	0	0	0	0	0	0	0	0	0	0	0	0	0	0	0	0	0	0	0	0	0	0
M81	0	0	0	0	0	0	0	0	0	0	0	0	0	0	0	3	0	0	0	0	0	1200	0	0	0	0	0	0	0	0	0	0	0	0	0	0	0	0	0	0	0	0	0	0	0	0	0	0	0
M82	0	0	0	0	0	0	0	0	0	0	0	0	0	0	0	23	0	0	0	0	0	661	0	0	0	0	0	0	0	0	0	0	0	0	0	0	0	0	0	0	0	0	0	0	0	0	0	80	0
M83	0	0	0	0	0	0	0	0	0	0	0	0	0	0	0	0	0	0	0	0	0	190	0	0	0	0	0	0	0	0	0	0	0	0	0	0	0	0	0	0	0	0	0	0	0	0	0	0	0
M84	0	0	0	0	0	0	0	0	0	0	0	0	0	0	0	0	0	0	0	0	0	47	0	0	0	0	0	0	0	0	0	0	0	0	0	0	0	0	0	0	0	0	0	0	0	0	0	0	0
M85	0	0	0	0	0	0	0	0	0	0	0	0	0	0	0	0	0	0	0	0	0	331	0	0	0	0	0	0	0	0	0	0	0	0	0	0	0	0	0	0	0	0	0	0	0	0	0	0	0
M86	0	0	0	0	0	0	0	0	0	0	0	0	0	0	0	0	0	0	0	0	0	155	0	0	0	0	0	0	0	0	0	0	0	0	0	0	0	0	14	0	0	0	0	0	0	0	0	0	0
M87	0	0	0	0	0	0	0	0	0	0	0	0	0	0	0	0	0	0	0	0	0	382	0	0	0	11	0	0	0	0	0	0	0	0	0	0	0	0	0	0	0	0	0	0	0	0	0	0	0
M88	0	0	0	0	0	0	0	0	0	0	0	0	0	0	0	0	0	0	0	0	0	247	22	0	0	0	0	0	57	0	58	0	0	0	0	0	0	0	0	0	0	0	0	0	0	0	0	0	0
M89	0	0	0	0	0	0	0	0	0	0	0	0	0	0	0	0	0	0	0	0	0	174	0	0	0	4	0	0	0	0	0	0	0	0	0	0	0	0	0	0	0	0	0	0	0	0	0	0	0
M90	0	0	0	0	0	0	0	0	0	0	0	0	0	0	0	0	0	0	0	0	0	1296	0	0	0	3	0	0	0	0	0	0	0	0	0	0	0	0	0	0	0	0	0	0	0	0	0	0	0
M91	0	0	0	0	0	0	0	0	0	0	0	0	0	0	0	0	0	0	0	0	0	437	0	0	0	0	0	0	0	0	0	0	0	0	0	0	0	0	0	0	0	0	0	0	0	0	0	0	0
M92	0	0	0	0	0	0	0	0	0	0	0	0	0	0	0	0	0	0	0	0	0	1171	0	0	0	24	0	0	0	0	0	0	0	0	0	0	0	0	0	0	0	0	0	0	0	0	0	0	0
M93	0	0	0	0	0	0	0	0	0	0	0	0	0	0	0	0	0	0	0	0	0	525	0	0	0	450	0	0	0	0	0	0	0	0	0	0	0	0	0	0	0	0	0	0	0	0	0	0	0
M94	0	0	0	0	0	0	0	0	0	0	0	0	0	0	0	0	0	0	0	0	0	0	0	0	0	0	0	0	0	0	0	0	0	0	0	0	0	0	0	0	0	0	0	0	0	0	0	0	0
M95	0	0	0	0	0	0	0	0	0	0	0	0	0	0	0	0	0	0	0	0	0	0	0	0	0	0	0	0	0	0	0	0	0	0	0	0	0	0	0	0	0	0	0	0	0	0	0	0	0
M96	0	0	0	0	0	0	0	0	0	0	0	0	0	0	0	0	0	0	0	0	0	0	0	0	0	0	0	0	0	0	0	0	0	0	0	0	0	0	0	0	0	0	0	0	0	0	0	0	0
M97	0	0	0	0	0	0	0	0	0	0	0	0	0	0	20	7	0	0	0	0	0	0	0	0	0	0	0	0	0	0	0	0	0	0	0	0	0	0	0	0	0	0	0	0	0	0	0	0	0
M98	0	0	0	0	0	0	0	57	0	0	0	0	0	0	0	0	6	0	0	0	0	0	0	0	0	0	0	0	0	0	0	0	0	0	0	0	0	0	0	0	0	0	0	0	0	0	0	0	0
M99	0	0	0	0	0	0	0	0	0	0	0	0	0	0	0	0	0	0	0	0	0	0	0	0	0	0	0	0	0	0	0	0	0	0	0	0	0	0	0	0	0	0	0	0	0	0	0	0	0
[truncated: 1,292 more columns]

## Sheet: Variables
Sample ID	Sample type	Tree species	PlotID	Plot	Tree ID	Sampling event	DOY	IsolID	Leaf-miner species	Leaf-miner family	DBH (cm)	Sampling height (m)	Irradiation (%)	Plate ID	Isolation ID
F100	leaf	Alnus glutinosa	AGLU02	P02	AGLU02_1232	1	126	F100	NA	NA	102	1.5	75	FY02H	FY02H_A8
F101	leaf	Alnus glutinosa	AGLU02	P02	AGLU02_1314	1	126	F101	NA	NA	84	2.5	90	FY02H	FY02H_A9
F102	leaf	Alnus glutinosa	AGLU02	P02	AGLU02_1327	1	126	F102	NA	NA	29	2.5	70	FY02H	FY02H_A10
F103	leaf	Alnus glutinosa	AGLU02	P02	AGLU02_1341	1	126	F103	NA	NA	92.5	2.5	60	FY02H	FY02H_A11
F104	leaf	Alnus glutinosa	AGLU02	P02	AGLU02_1406	1	126	F104	NA	NA	17	3.25	60	FY02H	FY02H_A12
F105	leaf	Alnus glutinosa	AGLU02	P02	AGLU02_1432	1	126	F105	NA	NA	72	2	60	FY02H	FY02H_B1
F106	leaf	Alnus glutinosa	AGLU03	P03	AGLU03_1328	1	125	F106	NA	NA	39.3	2.5	65	FY02H	FY02H_B2
F107	leaf	Alnus glutinosa	AGLU03	P03	AGLU03_1357	1	125	F107	NA	NA	17.7	2.75	65	FY02H	FY02H_B3
F108	leaf	Alnus glutinosa	AGLU03	P03	AGLU03_1425	1	125	F108	NA	NA	45	2.5	60	FY02H	FY02H_B4
F109	leaf	Alnus glutinosa	AGLU03	P03	AGLU03_1432	1	125	F109	NA	NA	23	2.5	75	FY02H	FY02H_B5
F110	leaf	Alnus glutinosa	AGLU03	P03	AGLU03_1447	1	125	F110	NA	NA	74.5	2.25	55	FY02H	FY02H_B6
F111	leaf	Alnus glutinosa	AGLU03	P03	AGLU03_1509	1	125	F111	NA	NA	17.4	2	50	FY02H	FY02H_B7
F112	leaf	Alnus glutinosa	AGLU03	P03	AGLU03_1811	1	125	F112	NA	NA	94	3.5	90	FY02H	FY02H_B8
F113	leaf	Corylus avellana	CAVE01	P01	CAVE01_0928	1	124	F113	NA	NA	26	1.25	50	FY02H	FY02H_B9
F114	leaf	Corylus avellana	CAVE01	P01	CAVE01_0948	1	124	F114	NA	NA	16	1.5	40	FY02H	FY02H_B10
F115	leaf	Corylus avellana	CAVE01	P01	CAVE01_1017	1	124	F115	NA	NA	57	1.5	45	FY02H	FY02H_B11
F116	leaf	Corylus avellana	CAVE01	P01	CAVE01_1036	1	124	F116	NA	NA	38	2.25	50	FY02H	FY02H_B12
F117	leaf	Corylus avellana	CAVE01	P01	CAVE01_1106	1	124	F117	NA	NA	35	2	45	FY02H	FY02H_C1
F118	leaf	Corylus avellana	CAVE01	P01	CAVE01_1142	1	124	F118	NA	NA	18	1.75	95	FY02H	FY02H_C2
F119	leaf	Corylus avellana	CAVE02	P02	CAVE02_1614	1	125	F119	NA	NA	25	1.75	70	FY02H	FY02H_C3
F120	leaf	Corylus avellana	CAVE02	P02	CAVE02_1643	1	125	F120	NA	NA	25	3.25	65	FY02B	FY02B_C4
F121	leaf	Corylus avellana	CAVE02	P02	CAVE02_1651	1	125	F121	NA	NA	24	1.75	80	FY02H	FY02H_C5
F122	leaf	Corylus avellana	CAVE02	P02	CAVE02_1716	1	125	F122	NA	NA	39	2.25	70	FY02H	FY02H_C6
F123	leaf	Corylus avellana	CAVE02	P02	CAVE02_1730	1	125	F123	NA	NA	13	1.5	40	FY02H	FY02H_C7
F124	leaf	Corylus avellana	CAVE02	P02	CAVE02_1916	1	125	F124	NA	NA	32	2.25	45	FY02H	FY02H_C8
F125	leaf	Corylus avellana	CAVE03	P03	CAVE03_1819	1	126	F125	NA	NA	18	1.75	35	FY02H	FY02H_C9
F126	leaf	Corylus avellana	CAVE03	P03	CAVE03_1831	1	126	F126	NA	NA	13	2.5	30	FY02H	FY02H_C10
F127	leaf	Corylus avellana	CAVE03	P03	CAVE03_1849	1	126	F127	NA	NA	16	1.75	85	FY02H	FY02H_C11
F128	leaf	Corylus avellana	CAVE03	P03	CAVE03_1916	1	126	F128	NA	NA	18	2.25	90	FY02H	FY02H_C12
F129	leaf	Corylus avellana	CAVE03	P03	CAVE03_1937	1	126	F129	NA	NA	4	0.5	80	FY02H	FY02H_D1
F130	leaf	Corylus avellana	CAVE03	P03	CAVE03_2007	1	126	F130	NA	NA	20.5	1.5	35	FY02H	FY02H_D2
F131	leaf	Carpinus betulus	CBET01	P01	CBET01_1647	1	123	F131	NA	NA	108	2	60	FY02H	FY02H_D3
F132	leaf	Carpinus betulus	CBET01	P01	CBET01_1709	1	123	F132	NA	NA	108	1.25	70	FY02H	FY02H_D4
F133	leaf	Carpinus betulus	CBET01	P01	CBET01_1735	1	123	F133	NA	NA	116	2	20	FY02H	FY02H_D5
F134	leaf	Carpinus betulus	CBET01	P01	CBET01_1752	1	123	F134	NA	NA	106	1.75	20	FY02H	FY02H_D6
F135	leaf	Carpinus betulus	CBET01	P01	CBET01_1826	1	123	F135	NA	NA	37	1.75	85	FY02H	FY02H_D7
F136	leaf	Carpinus betulus	CBET01	P01	CBET01_1848	1	123	F136	NA	NA	90	1.75	85	FY02H	FY02H_D8
F137	leaf	Carpinus betulus	CBET02	P02	CBET02_1509	1	126	F137	NA	NA	4	1.75	25	FY02H	FY02H_D9
F138	leaf	Carpinus betulus	CBET02	P02	CBET02_1532	1	126	F138	NA	NA	17.5	1.75	30	FY02H	FY02H_D10
F139	leaf	Carpinus betulus	CBET02	P02	CBET02_1549	1	126	F139	NA	NA	12.5	2	90	FY02H	FY02H_D11
F140	leaf	Carpinus betulus	CBET02	P02	CBET02_1613	1	126	F140	NA	NA	50	2.25	95	FY02H	FY02H_D12
F141	leaf	Carpinus betulus	CBET02	P02	CBET02_1700	1	126	F141	NA	NA	56	2	90	FY02H	FY02H_E1
F142	leaf	Carpinus betulus	CBET02	P02	CBET02_1744	1	126	F142	NA	NA	18	1.75	30	FY02H	FY02H_E2
F143	leaf	Carpinus betulus	CBET03	P03	CBET03_1547	1	127	F143	NA	NA	108	1.75	60	FY02H	FY02H_E3
F144	leaf	Carpinus betulus	CBET03	P03	CBET03_1602	1	127	F144	NA	NA	110	1.75	45	FY02H	FY02H_E4
F145	leaf	Carpinus betulus	CBET03	P03	CBET03_1617	1	127	F145	NA	NA	91	1.75	65	FY02H	FY02H_E6
F146	leaf	Carpinus betulus	CBET03	P03	CBET03_1631	1	127	F146	NA	NA	34	2	40	FY02H	FY02H_E7
F147	leaf	Carpinus betulus	CBET03	P03	CBET03_1648	1	127	F147	NA	NA	77	1.75	50	FY02H	FY02H_E8
F148	leaf	Carpinus betulus	CBET03	P03	CBET03_1707	1	127	F148	NA	NA	84.5	2.25	45	FY02H	FY02H_E9
F149	leaf	Quercus robur	QROB01	P01	QROB01_1246	1	124	F149	NA	NA	225	3.5	45	FY02H	FY02H_E10
F150	leaf	Quercus robur	QROB01	P01	QROB01_1346	1	124	F150	NA	NA	53	2.5	45	FY02H	FY02H_E11
F151	leaf	Quercus robur	QROB01	P01	QROB01_1553	1	124	F151	NA	NA	24	1.75	65	FY02H	FY02H_E12
F152	leaf	Quercus robur	QROB01	P01	QROB01_1614	1	124	F152	NA	NA	48	2	50	FY02H	FY02H_F1
F153	leaf	Quercus robur	QROB01	P01	QROB01_1651	1	124	F153	NA	NA	170	1.5	60	FY02H	FY02H_F2
F154	leaf	Quercus robur	QROB01	P01	QROB01_1708	1	124	F154	NA	NA	175	3.5	95	FY02H	FY02H_F3
F155	leaf	Quercus robur	QROB02	P02	QROB02_1037	1	125	F155	NA	NA	15	2	30	FY02H	FY02H_F4
F156	leaf	Quercus robur	QROB02	P02	QROB02_1104	1	125	F156	NA	NA	220	3.25	35	FY02H	FY02H_F5
F157	leaf	Quercus robur	QROB02	P02	QROB02_1127	1	125	F157	NA	NA	28	2.25	50	FY02H	FY02H_F6
F158	leaf	Quercus robur	QROB02	P02	QROB02_1154	1	125	F158	NA	NA	104	2	60	FY02H	FY02H_F7
F159	leaf	Quercus robur	QROB02	P02	QROB02_1217	1	125	F159	NA	NA	170	3.5	95	FY02H	FY02H_F8
F160	leaf	Quercus robur	QROB02	P02	QROB02_1222	1	125	F160	NA	NA	250	5.5	95	FY02H	FY02H_F9
F161	leaf	Quercus robur	QROB03	P03	QROB03_0936	1	126	F161	NA	NA	35	3	40	FY02H	FY02H_F10
F162	leaf	Quercus robur	QROB03	P03	QROB03_1010	1	126	F162	NA	NA	52	2.5	35	FY02H	FY02H_F11
F163	leaf	Quercus robur	QROB03	P03	QROB03_1020	1	126	F163	NA	NA	9	2	70	FY02H	FY02H_F12
F164	leaf	Quercus robur	QROB03	P03	QROB03_1046	1	126	F164	NA	NA	185	2.25	90	FY02H	FY02H_G1
F165	leaf	Quercus robur	QROB03	P03	QROB03_1112	1	126	F165	NA	NA	66	1.5	90	FY02H	FY02H_G2
F166	leaf	Quercus robur	QROB03	P03	QROB03_1136	1	126	F166	NA	NA	201	3	40	FY02H	FY02H_G3
F167	leaf	Quercus robur	QROB03	P03	QROB03_1253	1	126	F167	NA	NA	95	2.25	85	FY02H	FY02H_G4
F168	leaf	Quercus petraea	QPET01	P01	QPET01_1012	1	127	F168	NA	NA	14	2.75	60	FY02H	FY02H_G5
F169	leaf	Quercus petraea	QPET01	P01	QPET01_1021	1	127	F169	NA	NA	16	2.75	60	FY02H	FY02H_G6
F170	leaf	Quercus petraea	QPET01	P01	QPET01_1035	1	127	F170	NA	NA	9	2.5	60	FY02H	FY02H_G7
F171	leaf	Quercus petraea	QPET01	P01	QPET01_1049	1	127	F171	NA	NA	11	2.75	60	FY02H	FY02H_G8
F172	leaf	Quercus petraea	QPET01	P01	QPET01_1103	1	127	F172	NA	NA	16	3.5	60	FY02H	FY02H_G9
F173	leaf	Quercus petraea	QPET01	P01	QPET01_1129	1	127	F173	NA	NA	6	2.5	30	FY02H	FY02H_G10
F174	leaf	Quercus petraea	QPET02	P02	QPET02_1147	1	127	F174	NA	NA	15.5	3.5	55	FY02H	FY02H_G11
F175	leaf	Quercus petraea	QPET02	P02	QPET02_1208	1	127	F175	NA	NA	29	4	55	FY02H	FY02H_G12
F176	leaf	Quercus petraea	QPET02	P02	QPET02_1235	1	127	F176	NA	NA	19.5	4.5	70	FY02H	FY02H_H1
F177	leaf	Quercus petraea	QPET02	P02	QPET02_1254	1	127	F177	NA	NA	22	4	80	FY02H	FY02H_H2
F178	leaf	Quercus petraea	QPET02	P02	QPET02_1313	1	127	F178	NA	NA	27	4	60	FY02H	FY02H_H3
F179	leaf	Quercus petraea	QPET02	P02	QPET02_1339	1	127	F179	NA	NA	20.5	4	80	FY02H	FY02H_H4
F180	leaf	Quercus petraea	QPET03	P03	QPET03_1832	1	127	F180	NA	NA	16	2.5	40	FY02H	FY02H_H5
F181	leaf	Quercus petraea	QPET03	P03	QPET03_1847	1	127	F181	NA	NA	17	3.5	50	FY02H	FY02H_H6
F182	leaf	Quercus petraea	QPET03	P03	QPET03_1856	1	127	F182	NA	NA	16	2.75	55	FY02H	FY02H_H7
F183	leaf	Quercus petraea	QPET03	P03	QPET03_1911	1	127	F183	NA	NA	25	4.25	70	FY02H	FY02H_H8
F184	leaf	Quercus petraea	QPET03	P03	QPET03_1929	1	127	F184	NA	NA	19	4.25	60	FY02H	FY02H_H9
F185	leaf	Quercus petraea	QPET03	P03	QPET03_1941	1	127	F185	NA	NA	9	2.25	40	FY02H	FY02H_H10
F281	leaf	Quercus petraea	QPET01	P01	QPET01_1012	2	182	F281	NA	NA	14	2.75	60	FY04H	FY04H_A2
F282	leaf	Quercus petraea	QPET01	P01	QPET01_1021	2	182	F282	NA	NA	16	2.75	60	FY04H	FY04H_A3
F283	leaf	Quercus petraea	QPET01	P01	QPET01_1035	2	182	F283	NA	NA	9	2.5	60	FY04H	FY04H_A4
F284	leaf	Quercus petraea	QPET01	P01	QPET01_1049	2	182	F284	NA	NA	11	2.75	60	FY04H	FY04H_A5
F285	leaf	Quercus petraea	QPET01	P01	QPET01_1103	2	182	F285	NA	NA	16	3.5	60	FY04H	FY04H_A6
F286	leaf	Quercus petraea	QPET01	P01	QPET01_1129	2	182	F286	NA	NA	6	2.5	30	FY04H	FY04H_A7
F287	leaf	Quercus petraea	QPET02	P02	QPET02_1147	2	182	F287	NA	NA	15.5	3.5	55	FY04H	FY04H_A8
F288	leaf	Quercus petraea	QPET02	P02	QPET02_1208	2	182	F288	NA	NA	29	4	55	FY04H	FY04H_A9
F289	leaf	Quercus petraea	QPET02	P02	QPET02_1235	2	182	F289	NA	NA	19.5	4.5	70	FY04H	FY04H_A10
F290	leaf	Quercus petraea	QPET02	P02	QPET02_1254	2	182	F290	NA	NA	22	4	80	FY04H	FY04H_A11
F291	leaf	Quercus petraea	QPET02	P02	QPET02_1313	2	182	F291	NA	NA	27	4	60	FY04H	FY04H_A12
F292	leaf	Quercus petraea	QPET02	P02	QPET02_1339	2	182	F292	NA	NA	20.5	4	80	FY04H	FY04H_B1
F293	leaf	Quercus petraea	QPET03	P03	QPET03_1832	2	183	F293	NA	NA	16	2.5	40	FY04H	FY04H_B2
F294	leaf	Quercus petraea	QPET03	P03	QPET03_1847	2	183	F294	NA	NA	17	3.5	50	FY04H	FY04H_B3
F295	leaf	Quercus petraea	QPET03	P03	QPET03_1856	2	183	F295	NA	NA	16	2.75	55	FY04H	FY04H_B4
F296	leaf	Quercus petraea	QPET03	P03	QPET03_1911	2	183	F296	NA	NA	25	4.25	70	FY04H	FY04H_B5
F297	leaf	Quercus petraea	QPET03	P03	QPET03_1929	2	183	F297	NA	NA	19	4.25	60	FY04H	FY04H_B6
F298	leaf	Quercus petraea	QPET03	P03	QPET03_1941	2	183	F298	NA	NA	9	2.25	40	FY04H	FY04H_B7
F299	leaf	Alnus glutinosa	AGLU01	P01	AGLU01_1801	2	180	F299	NA	NA	18	2.5	75	FY04H	FY04H_B8
F300	leaf	Alnus glutinosa	AGLU01	P01	AGLU01_1823	2	180	F300	NA	NA	20	3	75	FY04H	FY04H_B9
F301	leaf	Alnus glutinosa	AGLU01	P01	AGLU01_1836	2	180	F301	NA	NA	21	2.75	70	FY04H	FY04H_B10
F302	leaf	Alnus glutinosa	AGLU01	P01	AGLU01_1853	2	180	F302	NA	NA	15	2.75	65	FY04H	FY04H_B11
F303	leaf	Alnus glutinosa	AGLU01	P01	AGLU01_1911	2	180	F303	NA	NA	11	2	70	FY04H	FY04H_B12
F304	leaf	Alnus glutinosa	AGLU01	P01	AGLU01_1924	2	180	F304	NA	NA	115	2.25	85	FY04H	FY04H_C1
F305	leaf	Alnus glutinosa	AGLU02	P02	AGLU02_1232	2	183	F305	NA	NA	102	1.5	75	FY04H	FY04H_C2
F306	leaf	Alnus glutinosa	AGLU02	P02	AGLU02_1314	2	183	F306	NA	NA	84	2.5	90	FY04H	FY04H_C3
F307	leaf	Alnus glutinosa	AGLU02	P02	AGLU02_1327	2	183	F307	NA	NA	29	2.5	70	FY04H	FY04H_C4
F308	leaf	Alnus glutinosa	AGLU02	P02	AGLU02_1341	2	183	F308	NA	NA	92.5	2.5	60	FY04H	FY04H_C5
F309	leaf	Alnus glutinosa	AGLU02	P02	AGLU02_1406	2	183	F309	NA	NA	17	3.25	60	FY04H	FY04H_C6
F310	leaf	Alnus glutinosa	AGLU02	P02	AGLU02_1432	2	183	F310	NA	NA	72	2	60	FY04H	FY04H_C7
F311	leaf	Alnus glutinosa	AGLU03	P03	AGLU03_1328	2	184	F311	NA	NA	39.3	2.5	65	FY04H	FY04H_C8
F312	leaf	Alnus glutinosa	AGLU03	P03	AGLU03_1357	2	184	F312	NA	NA	17.7	2.75	65	FY04H	FY04H_C9
F313	leaf	Alnus glutinosa	AGLU03	P03	AGLU03_1425	2	184	F313	NA	NA	45	2.5	60	FY04H	FY04H_C10
F314	leaf	Alnus glutinosa	AGLU03	P03	AGLU03_1432	2	184	F314	NA	NA	23	2.5	75	FY04H	FY04H_C11
F315	leaf	Alnus glutinosa	AGLU03	P03	AGLU03_1447	2	184	F315	NA	NA	74.5	2.25	55	FY04H	FY04H_C12
F316	leaf	Alnus glutinosa	AGLU03	P03	AGLU03_1509	2	184	F316	NA	NA	17.4	2	50	FY04H	FY04H_D1
F317	leaf	Alnus glutinosa	AGLU03	P03	AGLU03_1811	2	184	F317	NA	NA	94	3.5	90	FY04H	FY04H_D2
F318	leaf	Quercus robur	QROB01	P01	QROB01_1246	2	181	F318	NA	NA	225	3.5	45	FY04H	FY04H_D3
F319	leaf	Quercus robur	QROB01	P01	QROB01_1346	2	181	F319	NA	NA	53	2.5	45	FY04H	FY04H_D4
F320	leaf	Quercus robur	QROB01	P01	QROB01_1553	2	181	F320	NA	NA	24	1.75	65	FY04H	FY04H_D5
F321	leaf	Quercus robur	QROB01	P01	QROB01_1614	2	181	F321	NA	NA	48	2	50	FY04H	FY04H_D6
F322	leaf	Quercus robur	QROB01	P01	QROB01_1651	2	181	F322	NA	NA	170	1.5	60	FY04H	FY04H_D7
F323	leaf	Quercus robur	QROB01	P01	QROB01_1708	2	181	F323	NA	NA	175	3.5	95	FY04H	FY04H_D8
F324	leaf	Quercus robur	QROB02	P02	QROB02_1037	2	181	F324	NA	NA	15	2	30	FY04H	FY04H_D9
F325	leaf	Quercus robur	QROB02	P02	QROB02_1104	2	181	F325	NA	NA	220	3.25	35	FY04H	FY04H_D10
F326	leaf	Quercus robur	QROB02	P02	QROB02_1127	2	181	F326	NA	NA	28	2.25	50	FY04H	FY04H_D11
F327	leaf	Quercus robur	QROB02	P02	QROB02_1154	2	181	F327	NA	NA	104	2	60	FY04H	FY04H_D12
F328	leaf	Quercus robur	QROB02	P02	QROB02_1217	2	181	F328	NA	NA	170	3.5	95	FY04H	FY04H_E1
F329	leaf	Quercus robur	QROB02	P02	QROB02_1222	2	181	F329	NA	NA	250	5.5	95	FY04H	FY04H_E2
F330	leaf	Quercus robur	QROB03	P03	QROB03_0936	2	182	F330	NA	NA	35	3	40	FY04H	FY04H_E3
F331	leaf	Quercus robur	QROB03	P03	QROB03_1010	2	182	F331	NA	NA	52	2.5	35	FY04H	FY04H_E4
F332	leaf	Quercus robur	QROB03	P03	QROB03_1020	2	182	F332	NA	NA	9	2	70	FY04H	FY04H_E6
F333	leaf	Quercus robur	QROB03	P03	QROB03_1046	2	182	F333	NA	NA	185	2.25	90	FY04H	FY04H_E7
F334	leaf	Quercus robur	QROB03	P03	QROB03_1112	2	182	F334	NA	NA	66	1.5	90	FY04H	FY04H_E8
F335	leaf	Quercus robur	QROB03	P03	QROB03_1136	2	182	F335	NA	NA	201	3	40	FY04H	FY04H_E9
F336	leaf	Quercus robur	QROB03	P03	QROB03_1253	2	182	F336	NA	NA	95	2.25	85	FY04H	FY04H_E10
F337	leaf	Corylus avellana	CAVE01	P01	CAVE01_0928	2	180	F337	NA	NA	26	1.25	50	FY04H	FY04H_E11
F338	leaf	Corylus avellana	CAVE01	P01	CAVE01_0948	2	180	F338	NA	NA	16	1.5	40	FY04H	FY04H_E12
F339	leaf	Corylus avellana	CAVE01	P01	CAVE01_1017	2	180	F339	NA	NA	57	1.5	45	FY04H	FY04H_F1
F340	leaf	Corylus avellana	CAVE01	P01	CAVE01_1036	2	180	F340	NA	NA	38	2.25	50	FY04H	FY04H_F2
F341	leaf	Corylus avellana	CAVE01	P01	CAVE01_1106	2	180	F341	NA	NA	35	2	45	FY04H	FY04H_F3
F342	leaf	Corylus avellana	CAVE01	P01	CAVE01_1142	2	180	F342	NA	NA	18	1.75	95	FY04H	FY04H_F4
F343	leaf	Corylus avellana	CAVE02	P02	CAVE02_1614	2	184	F343	NA	NA	25	1.75	70	FY04H	FY04H_F5
F344	leaf	Corylus avellana	CAVE02	P02	CAVE02_1643	2	184	F344	NA	NA	25	3.25	65	FY04H	FY04H_F6
F345	leaf	Corylus avellana	CAVE02	P02	CAVE02_1651	2	184	F345	NA	NA	24	1.75	80	FY04H	FY04H_F7
F346	leaf	Corylus avellana	CAVE02	P02	CAVE02_1716	2	184	F346	NA	NA	39	2.25	70	FY04H	FY04H_F8
F347	leaf	Corylus avellana	CAVE02	P02	CAVE02_1730	2	184	F347	NA	NA	13	1.5	40	FY04H	FY04H_F9
F348	leaf	Corylus avellana	CAVE02	P02	CAVE02_1916	2	184	F348	NA	NA	32	2.25	45	FY04H	FY04H_F10
F349	leaf	Carpinus betulus	CBET01	P01	CBET01_1647	2	180	F349	NA	NA	108	2	60	FY04H	FY04H_F11
F350	leaf	Carpinus betulus	CBET01	P01	CBET01_1709	2	180	F350	NA	NA	108	1.25	70	FY04H	FY04H_F12
F351	leaf	Carpinus betulus	CBET01	P01	CBET01_1735	2	180	F351	NA	NA	116	2	20	FY04H	FY04H_G1
F352	leaf	Carpinus betulus	CBET01	P01	CBET01_1752	2	180	F352	NA	NA	106	1.75	20	FY04H	FY04H_G2
F353	leaf	Carpinus betulus	CBET01	P01	CBET01_1826	2	180	F353	NA	NA	37	1.75	85	FY04H	FY04H_G3
F354	leaf	Carpinus betulus	CBET01	P01	CBET01_1848	2	180	F354	NA	NA	90	1.75	85	FY04H	FY04H_G4
F355	leaf	Carpinus betulus	CBET02	P02	CBET02_1509	2	184	F355	NA	NA	4	1.75	25	FY04H	FY04H_G5
F356	leaf	Carpinus betulus	CBET02	P02	CBET02_1532	2	184	F356	NA	NA	17.5	1.75	30	FY04H	FY04H_G6
F357	leaf	Carpinus betulus	CBET02	P02	CBET02_1549	2	184	F357	NA	NA	12.5	2	90	FY04H	FY04H_G7
F358	leaf	Carpinus betulus	CBET02	P02	CBET02_1613	2	184	F358	NA	NA	50	2.25	95	FY04H	FY04H_G8
F359	leaf	Carpinus betulus	CBET02	P02	CBET02_1700	2	184	F359	NA	NA	56	2	90	FY04H	FY04H_G9
F360	leaf	Carpinus betulus	CBET02	P02	CBET02_1744	2	184	F360	NA	NA	18	1.75	30	FY04H	FY04H_G10
F361	leaf	Carpinus betulus	CBET03	P03	CBET03_1547	2	184	F361	NA	NA	108	1.75	60	FY04H	FY04H_G11
F362	leaf	Carpinus betulus	CBET03	P03	CBET03_1602	2	184	F362	NA	NA	110	1.75	45	FY04H	FY04H_G12
F363	leaf	Carpinus betulus	CBET03	P03	CBET03_1617	2	184	F363	NA	NA	91	1.75	65	FY04H	FY04H_H1
F364	leaf	Carpinus betulus	CBET03	P03	CBET03_1631	2	184	F364	NA	NA	34	2	40	FY04H	FY04H_H2
F365	leaf	Carpinus betulus	CBET03	P03	CBET03_1648	2	184	F365	NA	NA	77	1.75	50	FY04H	FY04H_H3
F366	leaf	Carpinus betulus	CBET03	P03	CBET03_1707	2	184	F366	NA	NA	84.5	2.25	45	FY04H	FY04H_H4
F367	leaf	Quercus robur	QROB01	P01	QROB01_1246	3	234	F367	NA	NA	225	3.5	45	FY04H	FY04H_H5
F368	leaf	Quercus robur	QROB01	P01	QROB01_1346	3	234	F368	NA	NA	53	2.5	45	FY04H	FY04H_H6
F369	leaf	Quercus robur	QROB01	P01	QROB01_1553	3	234	F369	NA	NA	24	1.75	65	FY04H	FY04H_H7
F370	leaf	Quercus robur	QROB01	P01	QROB01_1614	3	234	F370	NA	NA	48	2	50	FY04H	FY04H_H8
F371	leaf	Quercus robur	QROB01	P01	QROB01_1651	3	234	F371	NA	NA	170	1.5	60	FY04H	FY04H_H9
F372	leaf	Quercus robur	QROB01	P01	QROB01_1708	3	234	F372	NA	NA	175	3.5	95	FY04H	FY04H_H10
F373	leaf	Quercus robur	QROB02	P02	QROB02_1037	3	234	F373	NA	NA	15	2	30	FY04H	FY04H_H11
F374	leaf	Quercus robur	QROB02	P02	QROB02_1104	3	234	F374	NA	NA	220	3.25	35	FY05H	FY05H_A2
F375	leaf	Quercus robur	QROB02	P02	QROB02_1127	3	234	F375	NA	NA	28	2.25	50	FY05H	FY05H_A3
F376	leaf	Quercus robur	QROB02	P02	QROB02_1154	3	234	F376	NA	NA	104	2	60	FY05H	FY05H_A4
F377	leaf	Quercus robur	QROB02	P02	QROB02_1217	3	234	F377	NA	NA	170	3.5	95	FY05H	FY05H_A5
F378	leaf	Quercus robur	QROB02	P02	QROB02_1222	3	234	F378	NA	NA	250	5.5	95	FY05H	FY05H_A6
F379	leaf	Quercus robur	QROB03	P03	QROB03_0936	3	234	F379	NA	NA	35	3	40	FY05H	FY05H_A7
F380	leaf	Quercus robur	QROB03	P03	QROB03_1010	3	234	F380	NA	NA	52	2.5	35	FY05H	FY05H_A8
F381	leaf	Quercus robur	QROB03	P03	QROB03_1020	3	234	F381	NA	NA	9	2	70	FY05H	FY05H_A9
F382	leaf	Quercus robur	QROB03	P03	QROB03_1046	3	234	F382	NA	NA	185	2.25	90	FY05H	FY05H_A10
F383	leaf	Quercus robur	QROB03	P03	QROB03_1112	3	234	F383	NA	NA	66	1.5	90	FY05H	FY05H_A11
F384	leaf	Quercus robur	QROB03	P03	QROB03_1136	3	234	F384	NA	NA	201	3	40	FY05H	FY05H_A12
F385	leaf	Quercus robur	QROB03	P03	QROB03_1253	3	234	F385	NA	NA	95	2.25	85	FY05H	FY05H_B1
F386	leaf	Carpinus betulus	CBET01	P01	CBET01_1647	3	234	F386	NA	NA	108	2	60	FY05H	FY05H_B2
F387	leaf	Carpinus betulus	CBET01	P01	CBET01_1709	3	234	F387	NA	NA	108	1.25	70	FY05H	FY05H_B3
F388	leaf	Carpinus betulus	CBET01	P01	CBET01_1735	3	234	F388	NA	NA	116	2	20	FY05H	FY05H_B4
F389	leaf	Carpinus betulus	CBET01	P01	CBET01_1752	3	234	F389	NA	NA	106	1.75	20	FY05H	FY05H_B5
F390	leaf	Carpinus betulus	CBET01	P01	CBET01_1826	3	234	F390	NA	NA	37	1.75	85	FY05H	FY05H_B6
F391	leaf	Carpinus betulus	CBET01	P01	CBET01_1848	3	234	F391	NA	NA	90	1.75	85	FY05H	FY05H_B7
F392	leaf	Carpinus betulus	CBET02	P02	CBET02_1509	3	234	F392	NA	NA	4	1.75	25	FY05H	FY05H_B8
F393	leaf	Carpinus betulus	CBET02	P02	CBET02_1532	3	234	F393	NA	NA	17.5	1.75	30	FY05H	FY05H_B9
F394	leaf	Carpinus betulus	CBET02	P02	CBET02_1549	3	234	F394	NA	NA	12.5	2	90	FY05H	FY05H_B10
F395	leaf	Carpinus betulus	CBET02	P02	CBET02_1613	3	234	F395	NA	NA	50	2.25	95	FY05H	FY05H_B11
F396	leaf	Carpinus betulus	CBET02	P02	CBET02_1700	3	234	F396	NA	NA	56	2	90	FY05H	FY05H_B12
F397	leaf	Carpinus betulus	CBET02	P02	CBET02_1744	3	234	F397	NA	NA	18	1.75	30	FY05H	FY05H_C1
F398	leaf	Carpinus betulus	CBET03	P03	CBET03_1547	3	234	F398	NA	NA	108	1.75	60	FY05H	FY05H_C2
F399	leaf	Carpinus betulus	CBET03	P03	CBET03_1602	3	234	F399	NA	NA	110	1.75	45	FY05H	FY05H_C3
F400	leaf	Carpinus betulus	CBET03	P03	CBET03_1617	3	234	F400	NA	NA	91	1.75	65	FY05H	FY05H_C4
F401	leaf	Carpinus betulus	CBET03	P03	CBET03_1631	3	234	F401	NA	NA	34	2	40	FY05H	FY05H_C5
F402	leaf	Carpinus betulus	CBET03	P03	CBET03_1648	3	234	F402	NA	NA	77	1.75	50	FY05H	FY05H_C6
F403	leaf	Carpinus betulus	CBET03	P03	CBET03_1707	3	234	F403	NA	NA	84.5	2.25	45	FY05H	FY05H_C7
F404	leaf	Quercus petraea	QPET01	P01	QPET01_1012	3	235	F404	NA	NA	14	2.75	60	FY05H	FY05H_C8
F405	leaf	Quercus petraea	QPET01	P01	QPET01_1021	3	235	F405	NA	NA	16	2.75	60	FY05H	FY05H_C9
F406	leaf	Quercus petraea	QPET01	P01	QPET01_1035	3	235	F406	NA	NA	9	2.5	60	FY05H	FY05H_C10
F407	leaf	Quercus petraea	QPET01	P01	QPET01_1049	3	235	F407	NA	NA	11	2.75	60	FY05H	FY05H_C11
F408	leaf	Quercus petraea	QPET01	P01	QPET01_1103	3	235	F408	NA	NA	16	3.5	60	FY05H	FY05H_C12
F409	leaf	Quercus petraea	QPET01	P01	QPET01_1129	3	235	F409	NA	NA	6	2.5	30	FY05H	FY05H_D1
F410	leaf	Quercus petraea	QPET02	P02	QPET02_1147	3	235	F410	NA	NA	15.5	3.5	55	FY05H	FY05H_D2
F411	leaf	Quercus petraea	QPET02	P02	QPET02_1208	3	235	F411	NA	NA	29	4	55	FY05H	FY05H_D3
F412	leaf	Quercus petraea	QPET02	P02	QPET02_1235	3	235	F412	NA	NA	19.5	4.5	70	FY05H	FY05H_D4
F413	leaf	Quercus petraea	QPET02	P02	QPET02_1254	3	235	F413	NA	NA	22	4	80	FY05H	FY05H_D5
F414	leaf	Quercus petraea	QPET02	P02	QPET02_1313	3	235	F414	NA	NA	27	4	60	FY05H	FY05H_D6
F415	leaf	Quercus petraea	QPET02	P02	QPET02_1339	3	235	F415	NA	NA	20.5	4	80	FY05H	FY05H_D7
F416	leaf	Quercus petraea	QPET03	P03	QPET03_1832	3	235	F416	NA	NA	16	2.5	40	FY05H	FY05H_D8
F417	leaf	Quercus petraea	QPET03	P03	QPET03_1847	3	235	F417	NA	NA	17	3.5	50	FY05H	FY05H_D9
F418	leaf	Quercus petraea	QPET03	P03	QPET03_1856	3	235	F418	NA	NA	16	2.75	55	FY05H	FY05H_D10
F419	leaf	Quercus petraea	QPET03	P03	QPET03_1911	3	235	F419	NA	NA	25	4.25	70	FY05H	FY05H_D11
F420	leaf	Quercus petraea	QPET03	P03	QPET03_1929	3	235	F420	NA	NA	19	4.25	60	FY05H	FY05H_D12
F421	leaf	Quercus petraea	QPET03	P03	QPET03_1941	3	235	F421	NA	NA	9	2.25	40	FY05H	FY05H_E1
F422	leaf	Corylus avellana	CAVE01	P01	CAVE01_0928	3	235	F422	NA	NA	26	1.25	50	FY05H	FY05H_E2
F423	leaf	Corylus avellana	CAVE01	P01	CAVE01_0948	3	234	F423	NA	NA	16	1.5	40	FY05H	FY05H_E3
F424	leaf	Corylus avellana	CAVE01	P01	CAVE01_1017	3	235	F424	NA	NA	57	1.5	45	FY05H	FY05H_E4
F425	leaf	Corylus avellana	CAVE01	P01	CAVE01_1036	3	235	F425	NA	NA	38	2.25	50	FY05H	FY05H_E6
F426	leaf	Corylus avellana	CAVE01	P01	CAVE01_1106	3	235	F426	NA	NA	35	2	45	FY05H	FY05H_E7
F427	leaf	Corylus avellana	CAVE01	P01	CAVE01_1142	3	235	F427	NA	NA	18	1.75	95	FY05H	FY05H_E8
F428	leaf	Corylus avellana	CAVE02	P02	CAVE02_1614	3	234	F428	NA	NA	25	1.75	70	FY05H	FY05H_E9
F429	leaf	Corylus avellana	CAVE02	P02	CAVE02_1643	3	234	F429	NA	NA	25	3.25	65	FY05H	FY05H_E10
F430	leaf	Corylus avellana	CAVE02	P02	CAVE02_1651	3	234	F430	NA	NA	24	1.75	80	FY05H	FY05H_E11
F431	leaf	Corylus avellana	CAVE02	P02	CAVE02_1716	3	234	F431	NA	NA	39	2.25	70	FY05H	FY05H_E12
F432	leaf	Corylus avellana	CAVE02	P02	CAVE02_1730	3	234	F432	NA	NA	13	1.5	40	FY05H	FY05H_F1
F433	leaf	Corylus avellana	CAVE02	P02	CAVE02_1916	3	234	F433	NA	NA	32	2.25	45	FY05H	FY05H_F2
F434	leaf	Corylus avellana	CAVE03	P03	CAVE03_1819	3	235	F434	NA	NA	18	1.75	35	FY05H	FY05H_F3
F435	leaf	Corylus avellana	CAVE03	P03	CAVE03_1831	3	235	F435	NA	NA	13	2.5	30	FY05H	FY05H_F4
F436	leaf	Corylus avellana	CAVE03	P03	CAVE03_1849	3	235	F436	NA	NA	16	1.75	85	FY05H	FY05H_F5
F437	leaf	Corylus avellana	CAVE03	P03	CAVE03_1916	3	234	F437	NA	NA	18	2.25	90	FY05H	FY05H_F6
F438	leaf	Corylus avellana	CAVE03	P03	CAVE03_1937	3	235	F438	NA	NA	4	0.5	80	FY05B	FY05B_F7
F439	leaf	Corylus avellana	CAVE03	P03	CAVE03_2007	3	235	F439	NA	NA	20.5	1.5	35	FY05H	FY05H_F8
F440	leaf	Alnus glutinosa	AGLU01	P01	AGLU01_1801	3	235	F440	NA	NA	18	2.5	75	FY05H	FY05H_F9
F441	leaf	Alnus glutinosa	AGLU01	P01	AGLU01_1823	3	235	F441	NA	NA	20	3	75	FY05H	FY05H_F10
F442	leaf	Alnus glutinosa	AGLU01	P01	AGLU01_1836	3	235	F442	NA	NA	21	2.75	70	FY05H	FY05H_F11
F443	leaf	Alnus glutinosa	AGLU01	P01	AGLU01_1853	3	235	F443	NA	NA	15	2.75	65	FY05H	FY05H_F12
F444	leaf	Alnus glutinosa	AGLU01	P01	AGLU01_1911	3	235	F444	NA	NA	11	2	70	FY05H	FY05H_G1
F445	leaf	Alnus glutinosa	AGLU01	P01	AGLU01_1924	3	235	F445	NA	NA	115	2.25	85	FY05H	FY05H_G2
F446	leaf	Alnus glutinosa	AGLU02	P02	AGLU02_1232	3	236	F446	NA	NA	102	1.5	75	FY05H	FY05H_G3
F447	leaf	Alnus glutinosa	AGLU02	P02	AGLU02_1314	3	236	F447	NA	NA	84	2.5	90	FY05H	FY05H_G4
F448	leaf	Alnus glutinosa	AGLU02	P02	AGLU02_1327	3	236	F448	NA	NA	29	2.5	70	FY05H	FY05H_G5
F449	leaf	Alnus glutinosa	AGLU02	P02	AGLU02_1341	3	236	F449	NA	NA	92.5	2.5	60	FY05H	FY05H_G6
F450	leaf	Alnus glutinosa	AGLU02	P02	AGLU02_1406	3	236	F450	NA	NA	17	3.25	60	FY05H	FY05H_G7
F451	leaf	Alnus glutinosa	AGLU02	P02	AGLU02_1432	3	236	F451	NA	NA	72	2	60	FY05H	FY05H_G8
F453	leaf	Alnus glutinosa	AGLU03	P03	AGLU03_1357	3	234	F453	NA	NA	17.7	2.75	65	FY05H	FY05H_G9
F454	leaf	Alnus glutinosa	AGLU03	P03	AGLU03_1425	3	234	F454	NA	NA	45	2.5	60	FY05H	FY05H_G10
F455	leaf	Alnus glutinosa	AGLU03	P03	AGLU03_1432	3	234	F455	NA	NA	23	2.5	75	FY05H	FY05H_G11
F456	leaf	Alnus glutinosa	AGLU03	P03	AGLU03_1447	3	234	F456	NA	NA	74.5	2.25	55	FY05H	FY05H_G12
F457	leaf	Alnus glutinosa	AGLU03	P03	AGLU03_1509	3	234	F457	NA	NA	17.4	2	50	FY05H	FY05H_H1
F458	leaf	Alnus glutinosa	AGLU03	P03	AGLU03_1811	3	234	F458	NA	NA	94	3.5	90	FY05H	FY05H_H2
F459	leaf	Corylus avellana	CAVE01	P01	CAVE01_0928	4	292	F459	NA	NA	26	1.25	50	FY05H	FY05H_H3
F460	leaf	Corylus avellana	CAVE01	P01	CAVE01_0948	4	292	F460	NA	NA	16	1.5	40	FY05H	FY05H_H4
F461	leaf	Corylus avellana	CAVE01	P01	CAVE01_1017	4	292	F461	NA	NA	57	1.5	45	FY05H	FY05H_H5
F462	leaf	Corylus avellana	CAVE01	P01	CAVE01_1036	4	292	F462	NA	NA	38	2.25	50	FY05H	FY05H_H6
F463	leaf	Corylus avellana	CAVE01	P01	CAVE01_1106	4	292	F463	NA	NA	35	2	45	FY05H	FY05H_H7
F464	leaf	Corylus avellana	CAVE01	P01	CAVE01_1142	4	292	F464	NA	NA	18	1.75	95	FY05H	FY05H_H8
F465	leaf	Corylus avellana	CAVE02	P02	CAVE02_1614	4	293	F465	NA	NA	25	1.75	70	FY05H	FY05H_H9
F466	leaf	Corylus avellana	CAVE02	P02	CAVE02_1643	4	293	F466	NA	NA	25	3.25	65	FY05H	FY05H_H10
F467	leaf	Corylus avellana	CAVE02	P02	CAVE02_1651	4	293	F467	NA	NA	24	1.75	80	FY05H	FY05H_H11
F468	leaf	Corylus avellana	CAVE02	P02	CAVE02_1716	4	293	F468	NA	NA	39	2.25	70	FY06H	FY06H_A2
F469	leaf	Corylus avellana	CAVE02	P02	CAVE02_1730	4	293	F469	NA	NA	13	1.5	40	FY06H	FY06H_A3
F470	leaf	Corylus avellana	CAVE02	P02	CAVE02_1916	4	293	F470	NA	NA	32	2.25	45	FY06H	FY06H_A4
F471	leaf	Corylus avellana	CAVE03	P03	CAVE03_1819	4	293	F471	NA	NA	18	1.75	35	FY06H	FY06H_A5
F472	leaf	Corylus avellana	CAVE03	P03	CAVE03_1831	4	293	F472	NA	NA	13	2.5	30	FY06H	FY06H_A6
F473	leaf	Corylus avellana	CAVE03	P03	CAVE03_1849	4	293	F473	NA	NA	16	1.75	85	FY06H	FY06H_A7
F474	leaf	Corylus avellana	CAVE03	P03	CAVE03_1916	4	293	F474	NA	NA	18	2.25	90	FY06H	FY06H_A8
F475	leaf	Corylus avellana	CAVE03	P03	CAVE03_1937	4	293	F475	NA	NA	4	0.5	80	FY06H	FY06H_A9
F476	leaf	Corylus avellana	CAVE03	P03	CAVE03_2007	4	293	F476	NA	NA	20.5	1.5	35	FY06H	FY06H_A10
F477	leaf	Quercus petraea	QPET01	P01	QPET01_1012	4	292	F477	NA	NA	14	2.75	60	FY06H	FY06H_A11
F478	leaf	Quercus petraea	QPET01	P01	QPET01_1021	4	292	F478	NA	NA	16	2.75	60	FY06H	FY06H_A12
F479	leaf	Quercus petraea	QPET01	P01	QPET01_1035	4	292	F479	NA	NA	9	2.5	60	FY06H	FY06H_B1
F480	leaf	Quercus petraea	QPET01	P01	QPET01_1049	4	292	F480	NA	NA	11	2.75	60	FY06H	FY06H_B2
F481	leaf	Quercus petraea	QPET01	P01	QPET01_1103	4	292	F481	NA	NA	16	3.5	60	FY06H	FY06H_B3
F482	leaf	Quercus petraea	QPET01	P01	QPET01_1129	4	292	F482	NA	NA	6	2.5	30	FY06H	FY06H_B4
F483	leaf	Quercus petraea	QPET02	P02	QPET02_1147	4	292	F483	NA	NA	15.5	3.5	55	FY06H	FY06H_B5
F484	leaf	Quercus petraea	QPET02	P02	QPET02_1208	4	292	F484	NA	NA	29	4	55	FY06H	FY06H_B6
F485	leaf	Quercus petraea	QPET02	P02	QPET02_1235	4	292	F485	NA	NA	19.5	4.5	70	FY06H	FY06H_B7
F486	leaf	Quercus petraea	QPET02	P02	QPET02_1254	4	292	F486	NA	NA	22	4	80	FY06H	FY06H_B8
F487	leaf	Quercus petraea	QPET02	P02	QPET02_1313	4	292	F487	NA	NA	27	4	60	FY06H	FY06H_B9
F488	leaf	Quercus petraea	QPET02	P02	QPET02_1339	4	292	F488	NA	NA	20.5	4	80	FY06H	FY06H_B10
F489	leaf	Quercus petraea	QPET03	P03	QPET03_1832	4	292	F489	NA	NA	16	2.5	40	FY06H	FY06H_B11
F490	leaf	Quercus petraea	QPET03	P03	QPET03_1847	4	292	F490	NA	NA	17	3.5	50	FY06H	FY06H_B12
F491	leaf	Quercus petraea	QPET03	P03	QPET03_1856	4	292	F491	NA	NA	16	2.75	55	FY06H	FY06H_C1
F492	leaf	Quercus petraea	QPET03	P03	QPET03_1911	4	292	F492	NA	NA	25	4.25	70	FY06H	FY06H_C2
F493	leaf	Quercus petraea	QPET03	P03	QPET03_1929	4	292	F493	NA	NA	19	4.25	60	FY06H	FY06H_C3
F494	leaf	Quercus petraea	QPET03	P03	QPET03_1941	4	292	F494	NA	NA	9	2.25	40	FY06H	FY06H_C4
F496	leaf	Quercus robur	QROB01	P01	QROB01_1346	4	292	F496	NA	NA	53	2.5	45	FY06H	FY06H_C5
F497	leaf	Quercus robur	QROB01	P01	QROB01_1553	4	292	F497	NA	NA	24	1.75	65	FY06H	FY06H_C6
F498	leaf	Quercus robur	QROB01	P01	QROB01_1614	4	292	F498	NA	NA	48	2	50	FY06H	FY06H_C7
F499	leaf	Quercus robur	QROB01	P01	QROB01_1651	4	292	F499	NA	NA	170	1.5	60	FY06H	FY06H_C8
F501	leaf	Quercus robur	QROB02	P02	QROB02_1037	4	293	F501	NA	NA	15	2	30	FY06H	FY06H_C9
F502	leaf	Quercus robur	QROB02	P02	QROB02_1104	4	293	F502	NA	NA	220	3.25	35	FY06H	FY06H_C10
F503	leaf	Quercus robur	QROB02	P02	QROB02_1127	4	293	F503	NA	NA	28	2.25	50	FY06H	FY06H_C11
F504	leaf	Quercus robur	QROB02	P02	QROB02_1154	4	293	F504	NA	NA	104	2	60	FY06H	FY06H_C12
F505	leaf	Quercus robur	QROB02	P02	QROB02_1217	4	293	F505	NA	NA	170	3.5	95	FY06H	FY06H_D1
F506	leaf	Quercus robur	QROB02	P02	QROB02_1222	4	293	F506	NA	NA	250	5.5	95	FY06H	FY06H_D2
F507	leaf	Quercus robur	QROB03	P03	QROB03_0936	4	293	F507	NA	NA	35	3	40	FY06H	FY06H_D3
F508	leaf	Quercus robur	QROB03	P03	QROB03_1010	4	293	F508	NA	NA	52	2.5	35	FY06H	FY06H_D4
F509	leaf	Quercus robur	QROB03	P03	QROB03_1020	4	293	F509	NA	NA	9	2	70	FY06H	FY06H_D5
F510	leaf	Quercus robur	QROB03	P03	QROB03_1046	4	293	F510	NA	NA	185	2.25	90	FY06H	FY06H_D6
F511	leaf	Quercus robur	QROB03	P03	QROB03_1112	4	293	F511	NA	NA	66	1.5	90	FY06H	FY06H_D7
F512	leaf	Quercus robur	QROB03	P03	QROB03_1136	4	293	F512	NA	NA	201	3	40	FY06H	FY06H_D8
F513	leaf	Quercus robur	QROB03	P03	QROB03_1253	4	293	F513	NA	NA	95	2.25	85	FY06H	FY06H_D9
F514	leaf	Carpinus betulus	CBET01	P01	CBET01_1647	4	292	F514	NA	NA	108	2	60	FY06H	FY06H_D10
F515	leaf	Carpinus betulus	CBET01	P01	CBET01_1709	4	292	F515	NA	NA	108	1.25	70	FY06H	FY06H_D11
F516	leaf	Carpinus betulus	CBET01	P01	CBET01_1735	4	292	F516	NA	NA	116	2	20	FY06H	FY06H_D12
F517	leaf	Carpinus betulus	CBET01	P01	CBET01_1752	4	292	F517	NA	NA	106	1.75	20	FY06H	FY06H_E1
F518	leaf	Carpinus betulus	CBET01	P01	CBET01_1826	4	292	F518	NA	NA	37	1.75	85	FY06H	FY06H_E2
F519	leaf	Carpinus betulus	CBET01	P01	CBET01_1848	4	292	F519	NA	NA	90	1.75	85	FY06H	FY06H_E3
F520	leaf	Carpinus betulus	CBET02	P02	CBET02_1509	4	293	F520	NA	NA	4	1.75	25	FY06H	FY06H_E4
F521	leaf	Carpinus betulus	CBET02	P02	CBET02_1532	4	293	F521	NA	NA	17.5	1.75	30	FY06H	FY06H_E6
F522	leaf	Carpinus betulus	CBET02	P02	CBET02_1549	4	293	F522	NA	NA	12.5	2	90	FY06H	FY06H_E7
F523	leaf	Carpinus betulus	CBET02	P02	CBET02_1613	4	293	F523	NA	NA	50	2.25	95	FY06H	FY06H_E8
F524	leaf	Carpinus betulus	CBET02	P02	CBET02_1700	4	293	F524	NA	NA	56	2	90	FY06H	FY06H_E9
F525	leaf	Carpinus betulus	CBET02	P02	CBET02_1744	4	293	F525	NA	NA	18	1.75	30	FY06H	FY06H_E10
F526	leaf	Carpinus betulus	CBET03	P03	CBET03_1547	4	292	F526	NA	NA	108	1.75	60	FY06H	FY06H_E11
F527	leaf	Carpinus betulus	CBET03	P03	CBET03_1602	4	292	F527	NA	NA	110	1.75	45	FY06H	FY06H_E12
F528	leaf	Carpinus betulus	CBET03	P03	CBET03_1617	4	292	F528	NA	NA	91	1.75	65	FY06H	FY06H_F1
F529	leaf	Carpinus betulus	CBET03	P03	CBET03_1631	4	292	F529	NA	NA	34	2	40	FY06H	FY06H_F2
F530	leaf	Carpinus betulus	CBET03	P03	CBET03_1648	4	292	F530	NA	NA	77	1.75	50	FY06H	FY06H_F3
F531	leaf	Carpinus betulus	CBET03	P03	CBET03_1707	4	292	F531	NA	NA	84.5	2.25	45	FY06H	FY06H_F4
F532	leaf	Alnus glutinosa	AGLU01	P01	AGLU01_1801	4	292	F532	NA	NA	18	2.5	75	FY06H	FY06H_F5
F533	leaf	Alnus glutinosa	AGLU01	P01	AGLU01_1823	4	292	F533	NA	NA	20	3	75	FY06H	FY06H_F6
F534	leaf	Alnus glutinosa	AGLU01	P01	AGLU01_1836	4	292	F534	NA	NA	21	2.75	70	FY06H	FY06H_F7
F535	leaf	Alnus glutinosa	AGLU01	P01	AGLU01_1853	4	292	F535	NA	NA	15	2.75	65	FY06H	FY06H_F8
F536	leaf	Alnus glutinosa	AGLU01	P01	AGLU01_1911	4	292	F536	NA	NA	11	2	70	FY06H	FY06H_F9
F537	leaf	Alnus glutinosa	AGLU01	P01	AGLU01_1924	4	292	F537	NA	NA	115	2.25	85	FY06H	FY06H_F10
F538	leaf	Alnus glutinosa	AGLU02	P02	AGLU02_1232	4	293	F538	NA	NA	102	1.5	75	FY06H	FY06H_F11
F539	leaf	Alnus glutinosa	AGLU02	P02	AGLU02_1314	4	293	F539	NA	NA	84	2.5	90	FY06H	FY06H_F12
F540	leaf	Alnus glutinosa	AGLU02	P02	AGLU02_1327	4	293	F540	NA	NA	29	2.5	70	FY06H	FY06H_G1
F541	leaf	Alnus glutinosa	AGLU02	P02	AGLU02_1341	4	293	F541	NA	NA	92.5	2.5	60	FY06H	FY06H_G2
F542	leaf	Alnus glutinosa	AGLU02	P02	AGLU02_1406	4	293	F542	NA	NA	17	3.25	60	FY06H	FY06H_G3
F543	leaf	Alnus glutinosa	AGLU02	P02	AGLU02_1432	4	293	F543	NA	NA	72	2	60	FY06H	FY06H_G4
F544	leaf	Alnus glutinosa	AGLU03	P03	AGLU03_1328	4	293	F544	NA	NA	39.3	2.5	65	FY06H	FY06H_G5
F545	leaf	Alnus glutinosa	AGLU03	P03	AGLU03_1357	4	293	F545	NA	NA	17.7	2.75	65	FY06H	FY06H_G6
F546	leaf	Alnus glutinosa	AGLU03	P03	AGLU03_1425	4	293	F546	NA	NA	45	2.5	60	FY06H	FY06H_G7
F547	leaf	Alnus glutinosa	AGLU03	P03	AGLU03_1432	4	293	F547	NA	NA	23	2.5	75	FY06H	FY06H_G8
F548	leaf	Alnus glutinosa	AGLU03	P03	AGLU03_1447	4	293	F548	NA	NA	74.5	2.25	55	FY06H	FY06H_G9
F549	leaf	Alnus glutinosa	AGLU03	P03	AGLU03_1509	4	293	F549	NA	NA	17.4	2	50	FY06H	FY06H_G10
F550	leaf	Alnus glutinosa	AGLU03	P03	AGLU03_1811	4	293	F550	NA	NA	94	3.5	90	FY06H	FY06H_G11
F551	leaf	Alnus glutinosa	AGLU03	P03	AGLU03_1328	3	234	F551	NA	NA	39.3	2.5	65	FY06H	FY06H_G12
F552	leaf	Corylus avellana	CAVE03	P03	CAVE03_NA	2	183	F552	NA	NA	NA	NA	NA	FY06H	FY06H_H1
F553	leaf	Corylus avellana	CAVE03	P03	CAVE03_NA	2	183	F553	NA	NA	NA	NA	NA	FY06H	FY06H_H2
F554	leaf	Corylus avellana	CAVE03	P03	CAVE03_NA	2	183	F554	NA	NA	NA	NA	NA	FY06H	FY06H_H3
F555	leaf	Corylus avellana	CAVE03	P03	CAVE03_NA	2	183	F555	NA	NA	NA	NA	NA	FY06H	FY06H_H4
F556	leaf	Corylus avellana	CAVE03	P03	CAVE03_NA	2	183	F556	NA	NA	NA	NA	NA	FY06H	FY06H_H5
F557	leaf	Corylus avellana	CAVE03	P03	CAVE03_NA	2	183	F557	NA	NA	NA	NA	NA	FY06H	FY06H_H6
F558	leaf	Corylus avellana	CAVE03	P03	CAVE03_NA	2	183	F558	NA	NA	NA	NA	NA	FY06H	FY06H_H7
F559	leaf	Corylus avellana	CAVE03	P03	CAVE03_NA	2	183	F559	NA	NA	NA	NA	NA	FY06B	FY06B_H8
F94	leaf	Alnus glutinosa	AGLU01	P01	AGLU01_1801	1	124	F94	NA	NA	18	2.5	75	FY02H	FY02H_A2
F95	leaf	Alnus glutinosa	AGLU01	P01	AGLU01_1823	1	124	F95	NA	NA	20	3	75	FY02H	FY02H_A3
F96	leaf	Alnus glutinosa	AGLU01	P01	AGLU01_1836	1	124	F96	NA	NA	21	2.75	70	FY02H	FY02H_A4
F97	leaf	Alnus glutinosa	AGLU01	P01	AGLU01_1853	1	124	F97	NA	NA	15	2.75	65	FY02H	FY02H_A5
F98	leaf	Alnus glutinosa	AGLU01	P01	AGLU01_1911	1	124	F98	NA	NA	11	2	70	FY02H	FY02H_A6
M02	larva	Quercus robur	QROB01	P01	QROB01_1553	2	183	M02	Phyllonorycter quercifoliella	Gracillariidae	24	1.75	65	PL01H	PL01H_A3
M03	larva	Quercus robur	QROB01	P01	QROB01_1553	2	183	M03	Phyllonorycter quercifoliella	Gracillariidae	24	1.75	65	PL01H	PL01H_A4
M04	larva	Quercus robur	QROB02	P02	QROB02_1217	2	184	M04	Phyllonorycter quercifoliella	Gracillariidae	170	3.5	95	PL01H	PL01H_A5
M06	larva	Quercus robur	QROB02	P02	QROB02_1127	2	184	M06	Phyllonorycter roboris	Gracillariidae	28	2.25	50	PL01H	PL01H_A7
M07	larva	Quercus robur	QROB01	P01	QROB01_1553	2	181	M07	Tischeria ekebladella	Tischeriidae	24	1.75	65	PL01H	PL01H_A8
M08	larva	Quercus robur	QROB01	P01	QROB01_1614	2	181	M08	Tischeria ekebladella	Tischeriidae	48	2	50	PL01H	PL01H_A9
M09	larva	Quercus robur	QROB01	P01	QROB01_1246	2	181	M09	Tischeria ekebladella	Tischeriidae	225	3.5	45	PL01H	PL01H_A10
M10	larva	Quercus robur	QROB02	P02	QROB02_1104	2	184	M10	Tischeria ekebladella	Tischeriidae	220	3.25	35	PL01H	PL01H_A11
M100	larva	Alnus glutinosa	AGLU03	P03	NA	2	201	M100	Phyllonorycter stettinensis	Gracillariidae	NA	NA	NA	PL02H	PL02H_A8
M101	larva	Alnus glutinosa	AGLU03	P03	NA	2	201	M101	Phyllonorycter stettinensis	Gracillariidae	NA	NA	NA	PL02H	PL02H_A9
M102	larva	Alnus glutinosa	AGLU01	P01	NA	2	201	M102	Phyllonorycter rajella	Gracillariidae	NA	NA	NA	PL02H	PL02H_A10
M103	larva	Alnus glutinosa	AGLU01	P01	NA	2	201	M103	Phyllonorycter rajella	Gracillariidae	NA	NA	NA	PL02H	PL02H_A11
M104	larva	Alnus glutinosa	AGLU01	P01	NA	2	201	M104	Phyllonorycter rajella	Gracillariidae	NA	NA	NA	PL02H	PL02H_A12
M105	larva	Alnus glutinosa	AGLU03	P03	NA	2	201	M105	Phyllonorycter rajella	Gracillariidae	NA	NA	NA	PL02H	PL02H_B1
M106	larva	Alnus glutinosa	AGLU03	P03	NA	2	201	M106	Phyllonorycter rajella	Gracillariidae	NA	NA	NA	PL02H	PL02H_B2
M107	larva	Alnus glutinosa	AGLU03	P03	NA	2	201	M107	Phyllonorycter rajella	Gracillariidae	NA	NA	NA	PL02H	PL02H_B3
M108	larva	Alnus glutinosa	AGLU01	P01	NA	2	201	M108	Phyllonorycter stettinensis	Gracillariidae	NA	NA	NA	PL02H	PL02H_B4
M109	larva	Alnus glutinosa	AGLU01	P01	NA	2	201	M109	Phyllonorycter stettinensis	Gracillariidae	NA	NA	NA	PL02H	PL02H_B5
M11	larva	Quercus robur	QROB02	P02	QROB02_1037	2	181	M11	Tischeria ekebladella	Tischeriidae	15	2	30	PL01H	PL01H_A12
M110	larva	Alnus glutinosa	AGLU01	P01	NA	2	201	M110	Phyllonorycter stettinensis	Gracillariidae	NA	NA	NA	PL02H	PL02H_B6
M111	larva	Alnus glutinosa	AGLU01	P01	NA	2	201	M111	Phyllonorycter stettinensis	Gracillariidae	NA	NA	NA	PL02H	PL02H_B7
M112	larva	Alnus glutinosa	AGLU02	P02	AGLU02_1341	2	183	M112	Phyllonorycter rajella	Gracillariidae	92.5	2.5	60	PL02H	PL02H_B8
M113	larva	Alnus glutinosa	AGLU02	P02	AGLU02_1432	2	183	M113	Phyllonorycter rajella	Gracillariidae	72	2	60	PL02H	PL02H_B9
M114	larva	Alnus glutinosa	AGLU02	P02	AGLU02_1232	2	183	M114	Phyllonorycter rajella	Gracillariidae	102	1.5	75	PL02H	PL02H_B10
M115	larva	Corylus avellana	CAVE01	P01	CAVE01_1017	2	180	M115	Phyllonorycter nicellii	Gracillariidae	57	1.5	45	PL02H	PL02H_B11
M116	larva	Corylus avellana	CAVE01	P01	CAVE01_1017	2	180	M116	Phyllonorycter nicellii	Gracillariidae	57	1.5	45	PL02H	PL02H_B12
M117	larva	Corylus avellana	CAVE01	P01	CAVE01_1017	2	180	M117	Phyllonorycter nicellii	Gracillariidae	57	1.5	45	PL02H	PL02H_C1
M118	larva	Corylus avellana	CAVE02	P02	CAVE02_1614	2	184	M118	Phyllonorycter nicellii	Gracillariidae	25	1.75	70	PL02H	PL02H_C2
M119	larva	Corylus avellana	CAVE01	P01	CAVE01_0928	3	235	M119	Phyllonorycter coryli	Gracillariidae	26	1.25	50	PL02H	PL02H_C3
M12	larva	Quercus robur	QROB02	P02	QROB02_1154	2	184	M12	Tischeria ekebladella	Tischeriidae	104	2	60	PL01H	PL01H_B1
M120	larva	Corylus avellana	CAVE01	P01	CAVE01_1017	3	235	M120	Phyllonorycter coryli	Gracillariidae	57	1.5	45	PL02H	PL02H_C4
M121	larva	Corylus avellana	CAVE01	P01	CAVE01_0948	3	235	M121	Phyllonorycter coryli	Gracillariidae	16	1.5	40	PL02H	PL02H_C5
M122	larva	Corylus avellana	CAVE01	P01	CAVE01_1017	3	235	M122	Phyllonorycter nicellii	Gracillariidae	57	1.5	45	PL02H	PL02H_C6
M123	larva	Corylus avellana	CAVE01	P01	CAVE01_0928	3	235	M123	Phyllonorycter nicellii	Gracillariidae	26	1.25	50	PL02H	PL02H_C7
M124	larva	Corylus avellana	CAVE01	P01	CAVE01_1106	3	235	M124	Phyllonorycter nicellii	Gracillariidae	35	2	45	PL02H	PL02H_C8
M125	larva	Corylus avellana	CAVE03	P03	CAVE03_1937	3	235	M125	Phyllonorycter nicellii	Gracillariidae	4	0.5	80	PL02H	PL02H_C9
M126	larva	Corylus avellana	CAVE03	P03	CAVE03_1916	3	235	M126	Phyllonorycter nicellii	Gracillariidae	18	2.25	90	PL02H	PL02H_C10
M127	larva	Corylus avellana	CAVE03	P03	CAVE03_1849	3	235	M127	Phyllonorycter nicellii	Gracillariidae	16	1.75	85	PL02H	PL02H_C11
M128	larva	Corylus avellana	CAVE03	P03	CAVE03_1819	3	235	M128	Phyllonorycter coryli	Gracillariidae	18	1.75	35	PL02H	PL02H_C12
M129	larva	Corylus avellana	CAVE03	P03	CAVE03_2007	3	235	M129	Phyllonorycter coryli	Gracillariidae	20.5	1.5	35	PL02H	PL02H_D1
M13	larva	Quercus robur	QROB03	P03	QROB03_1112	2	182	M13	Tischeria ekebladella	Tischeriidae	66	1.5	90	PL01H	PL01H_B2
M130	larva	Corylus avellana	CAVE03	P03	CAVE03_1831	3	235	M130	Phyllonorycter coryli	Gracillariidae	13	2.5	30	PL02H	PL02H_D2
M131	larva	Corylus avellana	CAVE02	P02	CAVE02_1716	3	234	M131	Phyllonorycter coryli	Gracillariidae	39	2.25	70	PL02H	PL02H_D3
M132	larva	Corylus avellana	CAVE02	P02	CAVE02_1730	3	234	M132	Phyllonorycter coryli	Gracillariidae	13	1.5	40	PL02H	PL02H_D4
M133	larva	Corylus avellana	CAVE02	P02	CAVE02_1614	3	234	M133	Phyllonorycter coryli	Gracillariidae	25	1.75	70	PL02H	PL02H_D5
M134	larva	Corylus avellana	CAVE02	P02	CAVE02_1730	3	234	M134	Phyllonorycter nicellii	Gracillariidae	13	1.5	40	PL02H	PL02H_D6
M135	larva	Corylus avellana	CAVE02	P02	CAVE02_1916	3	234	M135	Phyllonorycter nicellii	Gracillariidae	32	2.25	45	PL02H	PL02H_D7
M136	larva	Corylus avellana	CAVE02	P02	CAVE02_1614	3	234	M136	Phyllonorycter nicellii	Gracillariidae	25	1.75	70	PL02H	PL02H_D8
M137	larva	Carpinus betulus	CBET03	P03	CBET03_1547	3	235	M137	Phyllonorycter tenerella	Gracillariidae	108	1.75	60	PL02H	PL02H_D9
M138	larva	Carpinus betulus	CBET03	P03	CBET03_1602	3	235	M138	Phyllonorycter tenerella	Gracillariidae	110	1.75	45	PL02H	PL02H_D10
M139	larva	Carpinus betulus	CBET03	P03	CBET03_1617	3	235	M139	Phyllonorycter tenerella	Gracillariidae	91	1.75	65	PL02H	PL02H_D11
M14	larva	Quercus robur	QROB03	P03	QROB03_1253	2	182	M14	Tischeria ekebladella	Tischeriidae	95	2.25	85	PL01H	PL01H_B3
M140	larva	Carpinus betulus	CBET03	P03	CBET03_1602	3	235	M140	Phyllonorycter esperella	Gracillariidae	110	1.75	45	PL02H	PL02H_D12
M141	larva	Carpinus betulus	CBET03	P03	CBET03_1602	3	235	M141	Phyllonorycter esperella	Gracillariidae	110	1.75	45	PL02H	PL02H_E1
M142	larva	Carpinus betulus	CBET03	P03	CBET03_1707	3	235	M142	Phyllonorycter esperella	Gracillariidae	84.5	2.25	45	PL02H	PL02H_E2
M143	larva	Carpinus betulus	CBET01	P01	CBET01_1752	3	235	M143	Phyllonorycter esperella	Gracillariidae	106	1.75	20	PL02H	PL02H_E3
M144	larva	Carpinus betulus	CBET01	P01	CBET01_1735	3	235	M144	Phyllonorycter esperella	Gracillariidae	116	2	20	PL02H	PL02H_E4
M145	larva	Carpinus betulus	CBET01	P01	CBET01_1752	3	235	M145	Phyllonorycter esperella	Gracillariidae	106	1.75	20	PL02H	PL02H_E6
M146	larva	Carpinus betulus	CBET01	P01	CBET01_1752	3	235	M146	Phyllonorycter tenerella	Gracillariidae	106	1.75	20	PL02H	PL02H_E7
M147	larva	Carpinus betulus	CBET01	P01	CBET01_1709	3	235	M147	Phyllonorycter tenerella	Gracillariidae	108	1.25	70	PL02H	PL02H_E8
M148	larva	Carpinus betulus	CBET01	P01	CBET01_1709	3	235	M148	Phyllonorycter tenerella	Gracillariidae	108	1.25	70	PL02H	PL02H_E9
M149	larva	Carpinus betulus	CBET02	P02	CBET02_1509	3	235	M149	Phyllonorycter esperella	Gracillariidae	4	1.75	25	PL02H	PL02H_E10
M15	larva	Quercus robur	QROB03	P03	QROB03_1136	2	182	M15	Tischeria ekebladella	Tischeriidae	201	3	40	PL01H	PL01H_B4
M150	larva	Carpinus betulus	CBET02	P02	CBET02_1509	3	235	M150	Phyllonorycter esperella	Gracillariidae	4	1.75	25	PL02H	PL02H_E11
M151	larva	Carpinus betulus	CBET02	P02	CBET02_1509	3	235	M151	Phyllonorycter esperella	Gracillariidae	4	1.75	25	PL02H	PL02H_E12
M152	larva	Carpinus betulus	CBET02	P02	CBET02_1613	3	235	M152	Phyllonorycter esperella	Gracillariidae	50	2.25	95	PL02H	PL02H_F1
M153	larva	Carpinus betulus	CBET02	P02	CBET02_1613	3	235	M153	Phyllonorycter esperella	Gracillariidae	50	2.25	95	PL02H	PL02H_F2
M154	larva	Carpinus betulus	CBET02	P02	CBET02_1613	3	235	M154	Phyllonorycter esperella	Gracillariidae	50	2.25	95	PL02H	PL02H_F3
M159	larva	Alnus glutinosa	AGLU01	P01	AGLU01_1801	3	235	M159	Phyllonorycter rajella	Gracillariidae	18	2.5	75	PL02H	PL02H_F8
M16	larva	Quercus robur	QROB03	P03	QROB03_1020	2	182	M16	Phyllonorycter heegeriella	Gracillariidae	9	2	70	PL01H	PL01H_B5
M160	larva	Alnus glutinosa	AGLU01	P01	AGLU01_1911	3	235	M160	Phyllonorycter rajella	Gracillariidae	11	2	70	PL02H	PL02H_F9
M161	larva	Quercus petraea	QPET01	P01	QPET01_1129	3	235	M161	Phyllonorycter	Gracillariidae	6	2.5	30	PL02H	PL02H_F10
M162	larva	Quercus petraea	QPET01	P01	QPET01_1129	3	235	M162	Phyllonorycter	Gracillariidae	6	2.5	30	PL02H	PL02H_F11
M163	larva	Quercus petraea	QPET01	P01	QPET01_1012	3	235	M163	Phyllonorycter	Gracillariidae	14	2.75	60	PL02H	PL02H_F12
M164	larva	Alnus glutinosa	AGLU01	P01	AGLU01_1801	3	235	M164	Phyllonorycter klemannella	Gracillariidae	18	2.5	75	PL02H	PL02H_G1
M165	larva	Alnus glutinosa	AGLU01	P01	AGLU01_1801	3	235	M165	Phyllonorycter klemannella	Gracillariidae	18	2.5	75	PL02H	PL02H_G2
M166	larva	Alnus glutinosa	AGLU01	P01	AGLU01_1801	3	235	M166	Phyllonorycter klemannella	Gracillariidae	18	2.5	75	PL02H	PL02H_G3
M17	larva	Quercus robur	QROB02	P02	QROB02_1217	2	181	M17	Phyllonorycter quercifoliella	Gracillariidae	170	3.5	95	PL01H	PL01H_B6
M170	larva	Alnus glutinosa	AGLU02	P02	AGLU02_1341	3	236	M170	Phyllonorycter rajella	Gracillariidae	92.5	2.5	60	PL02H	PL02H_G7
M171	larva	Alnus glutinosa	AGLU02	P02	AGLU02_1432	3	236	M171	Phyllonorycter klemannella	Gracillariidae	72	2	60	PL02H	PL02H_G8
M172	larva	Alnus glutinosa	AGLU02	P02	AGLU02_1314	3	236	M172	Phyllonorycter klemannella	Gracillariidae	84	2.5	90	PL02H	PL02H_G9
M173	larva	Alnus glutinosa	AGLU02	P02	AGLU02_1432	3	236	M173	Phyllonorycter klemannella	Gracillariidae	72	2	60	PL02H	PL02H_G10
M174	larva	Alnus glutinosa	AGLU02	P02	AGLU02_1232	3	236	M174	Phyllonorycter klemannella	Gracillariidae	102	1.5	75	PL02H	PL02H_G11
M18	larva	Quercus robur	QROB01	P01	QROB01_1346	2	183	M18	Phyllonorycter quercifoliella	Gracillariidae	53	2.5	45	PL01H	PL01H_B7
M181	larva	Alnus glutinosa	AGLU03	P03	AGLU03_1357	3	234	M181	Phyllonorycter rajella	Gracillariidae	17.7	2.75	65	PL02H	PL02H_H6
M182	larva	Alnus glutinosa	AGLU03	P03	AGLU03_1328	3	234	M182	Phyllonorycter rajella	Gracillariidae	39.3	2.5	65	PL02H	PL02H_H7
M183	larva	Alnus glutinosa	AGLU03	P03	AGLU03_1357	3	234	M183	Phyllonorycter rajella	Gracillariidae	17.7	2.75	65	PL02H	PL02H_H8
M184	larva	Alnus glutinosa	AGLU03	P03	AGLU03_1328	3	234	M184	Phyllonorycter klemannella	Gracillariidae	39.3	2.5	65	PL02H	PL02H_H9
M185	larva	Alnus glutinosa	AGLU03	P03	AGLU03_1328	3	234	M185	Phyllonorycter klemannella	Gracillariidae	39.3	2.5	65	PL02H	PL02H_H10
M186	larva	Alnus glutinosa	AGLU03	P03	AGLU03_1811	3	234	M186	Phyllonorycter klemannella	Gracillariidae	94	3.5	90	PL02H	PL02H_H11
M187	larva	Quercus robur	QROB01	P01	QROB01_1346	3	234	M187	Tischeria ekebladella	Tischeriidae	53	2.5	45	PL03H	PL03H_A2
M188	larva	Quercus robur	QROB01	P01	QROB01_1553	3	234	M188	Tischeria ekebladella	Tischeriidae	24	1.75	65	PL03H	PL03H_A3
M189	larva	Quercus robur	QROB01	P01	QROB01_1614	3	234	M189	Tischeria ekebladella	Tischeriidae	48	2	50	PL03H	PL03H_A4
M19	larva	Quercus robur	QROB01	P01	QROB01_1614	2	183	M19	Phyllonorycter quercifoliella	Gracillariidae	48	2	50	PL01H	PL01H_B8
M190	larva	Quercus robur	QROB01	P01	QROB01_1346	3	234	M190	Phyllonorycter quercifoliella	Gracillariidae	53	2.5	45	PL03H	PL03H_A5
M191	larva	Quercus robur	QROB01	P01	QROB01_1553	3	234	M191	Phyllonorycter quercifoliella	Gracillariidae	24	1.75	65	PL03H	PL03H_A6
M192	larva	Quercus robur	QROB01	P01	QROB01_1614	3	234	M192	Phyllonorycter quercifoliella	Gracillariidae	48	2	50	PL03H	PL03H_A7
M193	larva	Quercus robur	QROB01	P01	QROB01_1246	3	234	M193	Phyllonorycter roboris	Gracillariidae	225	3.5	45	PL03H	PL03H_A8
M194	larva	Quercus robur	QROB01	P01	QROB01_1614	3	234	M194	Phyllonorycter muelleriella	Gracillariidae	48	2	50	PL03H	PL03H_A9
M195	larva	Quercus robur	QROB01	P01	QROB01_1553	3	234	M195	Phyllonorycter muelleriella	Gracillariidae	24	1.75	65	PL03H	PL03H_A10
M196	larva	Quercus robur	QROB02	P02	QROB02_1154	3	234	M196	Tischeria ekebladella	Tischeriidae	104	2	60	PL03H	PL03H_A11
M197	larva	Quercus robur	QROB02	P02	QROB02_1037	3	234	M197	Tischeria ekebladella	Tischeriidae	15	2	30	PL03H	PL03H_A12
M198	larva	Quercus robur	QROB02	P02	QROB02_1217	3	234	M198	Tischeria ekebladella	Tischeriidae	170	3.5	95	PL03H	PL03H_B1
M20	larva	Quercus robur	QROB03	P03	QROB03_1046	2	182	M20	Phyllonorycter quercifoliella	Gracillariidae	185	2.25	90	PL01H	PL01H_B9
M201	larva	Quercus robur	QROB02	P02	QROB02_1154	3	234	M201	Phyllonorycter quercifoliella	Gracillariidae	104	2	60	PL03H	PL03H_B4
M202	larva	Quercus robur	QROB02	P02	QROB02_1154	3	234	M202	Phyllonorycter roboris	Gracillariidae	104	2	60	PL03H	PL03H_B5
M203	larva	Quercus robur	QROB02	P02	QROB02_1154	3	234	M203	Phyllonorycter roboris	Gracillariidae	104	2	60	PL03H	PL03H_B6
M204	larva	Quercus robur	QROB02	P02	QROB02_1222	3	234	M204	Phyllonorycter roboris	Gracillariidae	250	5.5	95	PL03H	PL03H_B7
M206	larva	Quercus petraea	QPET03	P03	QPET03_1847	3	235	M206	Phyllonorycter roboris	Gracillariidae	17	3.5	50	PL03H	PL03H_B9
M207	larva	Quercus robur	QROB01	P01	QROB01_1346	3	234	M207	Phyllonorycter quercifoliella	Gracillariidae	53	2.5	45	PL03H	PL03H_B10
M208	larva	Quercus robur	QROB03	P03	QROB03_1112	3	234	M208	Tischeria ekebladella	Tischeriidae	66	1.5	90	PL03H	PL03H_B11
M209	larva	Quercus robur	QROB03	P03	QROB03_0936	3	234	M209	Tischeria ekebladella	Tischeriidae	35	3	40	PL03H	PL03H_B12
M21	larva	Quercus robur	QROB02	P02	QROB02_1104	2	184	M21	Phyllonorycter quercifoliella	Gracillariidae	220	3.25	35	PL01H	PL01H_B10
M210	larva	Quercus robur	QROB03	P03	QROB03_1010	3	234	M210	Tischeria ekebladella	Tischeriidae	52	2.5	35	PL03H	PL03H_C1
M212	larva	Quercus robur	QROB03	P03	QROB03_1010	3	234	M212	Phyllonorycter quercifoliella	Gracillariidae	52	2.5	35	PL03H	PL03H_C3
M213	larva	Quercus robur	QROB03	P03	QROB03_0936	3	234	M213	Phyllonorycter muelleriella	Gracillariidae	35	3	40	PL03H	PL03H_C4
M214	larva	Quercus robur	QROB03	P03	QROB03_1046	3	234	M214	Phyllonorycter roboris	Gracillariidae	185	2.25	90	PL03H	PL03H_C5
M215	larva	Quercus petraea	QPET01	P01	QPET01_1035	3	235	M215	Tischeria ekebladella	Tischeriidae	9	2.5	60	PL03H	PL03H_C6
M216	larva	Quercus petraea	QPET01	P01	QPET01_1012	3	235	M216	Tischeria ekebladella	Tischeriidae	14	2.75	60	PL03H	PL03H_C7
M217	larva	Quercus petraea	QPET01	P01	QPET01_1049	3	235	M217	Tischeria ekebladella	Tischeriidae	11	2.75	60	PL03H	PL03H_C8
M218	larva	Quercus petraea	QPET01	P01	QPET01_1103	3	235	M218	Phyllonorycter roboris	Gracillariidae	16	3.5	60	PL03H	PL03H_C9
M219	larva	Quercus petraea	QPET03	P03	QPET03_1929	3	235	M219	Phyllonorycter roboris	Gracillariidae	19	4.25	60	PL03H	PL03H_C10
M22	larva	Quercus robur	QROB02	P02	QROB02_1154	2	181	M22	Phyllonorycter harrisella	Gracillariidae	104	2	60	PL01H	PL01H_B11
M220	larva	Quercus petraea	QPET03	P03	QPET03_1929	3	235	M220	Phyllonorycter roboris	Gracillariidae	19	4.25	60	PL03H	PL03H_C11
M221	larva	Quercus petraea	QPET03	P03	QPET03_1929	3	235	M221	Phyllonorycter roboris	Gracillariidae	19	4.25	60	PL03H	PL03H_C12
M222	larva	Quercus petraea	QPET02	P02	QPET02_1147	3	235	M222	Phyllonorycter quercifoliella	Gracillariidae	15.5	3.5	55	PL03H	PL03H_D1
M224	larva	Quercus petraea	QPET02	P02	QPET02_1254	3	235	M224	Tischeria ekebladella	Tischeriidae	22	4	80	PL03H	PL03H_D3
M225	larva	Quercus petraea	QPET02	P02	QPET02_1235	3	235	M225	Tischeria ekebladella	Tischeriidae	19.5	4.5	70	PL03H	PL03H_D4
M226	larva	Quercus petraea	QPET02	P02	QPET02_1208	3	235	M226	Tischeria ekebladella	Tischeriidae	29	4	55	PL03H	PL03H_D5
M227	larva	Quercus petraea	QPET03	P03	QPET03_1941	3	235	M227	Tischeria ekebladella	Tischeriidae	9	2.25	40	PL03H	PL03H_D6
M228	larva	Quercus petraea	QPET02	P02	QPET02_1339	3	235	M228	Phyllonorycter roboris	Gracillariidae	20.5	4	80	PL03H	PL03H_D7
M229	larva	Quercus petraea	QPET02	P02	QPET02_1339	3	235	M229	Phyllonorycter roboris	Gracillariidae	20.5	4	80	PL03H	PL03H_D8
M23	larva	Quercus robur	QROB03	P03	QROB03_1020	2	182	M23	Phyllonorycter quercifoliella	Gracillariidae	9	2	70	PL01H	PL01H_B12
M230	larva	Quercus petraea	QPET02	P02	QPET02_1254	3	235	M230	Phyllonorycter quercifoliella	Gracillariidae	22	4	80	PL03H	PL03H_D9
M232	larva	Quercus petraea	QPET02	P02	QPET02_1254	3	235	M232	Phyllonorycter roboris	Gracillariidae	22	4	80	PL03H	PL03H_D11
M233	larva	Quercus petraea	QPET03	P03	QPET03_1929	3	235	M233	Tischeria ekebladella	Tischeriidae	19	4.25	60	PL03H	PL03H_D12
M234	larva	Quercus petraea	QPET03	P03	QPET03_1856	3	235	M234	Tischeria ekebladella	Tischeriidae	16	2.75	55	PL03H	PL03H_E1
M235	larva	Quercus robur	QROB03	P03	QROB03_0936	4	293	M235	Tischeria ekebladella	Tischeriidae	35	3	40	PL03H	PL03H_E2
M236	larva	Quercus robur	QROB03	P03	QROB03_1010	4	293	M236	Tischeria ekebladella	Tischeriidae	52	2.5	35	PL03H	PL03H_E3
M237	larva	Quercus robur	QROB03	P03	QROB03_1253	4	293	M237	Tischeria ekebladella	Tischeriidae	95	2.25	85	PL03H	PL03H_E4
M238	larva	Quercus robur	QROB03	P03	QROB03_1112	4	293	M238	Phyllonorycter heegeriella	Gracillariidae	66	1.5	90	PL03H	PL03H_E6
M239	larva	Quercus robur	QROB03	P03	QROB03_1253	4	293	M239	Phyllonorycter heegeriella	Gracillariidae	95	2.25	85	PL03H	PL03H_E7
M24	larva	Quercus robur	QROB01	P01	QROB01_1553	2	181	M24	Phyllonorycter quercifoliella	Gracillariidae	24	1.75	65	PL01H	PL01H_C1
M240	larva	Quercus robur	QROB03	P03	QROB03_1020	4	293	M240	Phyllonorycter heegeriella	Gracillariidae	9	2	70	PL03H	PL03H_E8
M241	larva	Quercus robur	QROB03	P03	QROB03_1112	4	293	M241	Phyllonorycter heegeriella	Gracillariidae	66	1.5	90	PL03H	PL03H_E9
M242	larva	Quercus robur	QROB03	P03	NA	4	294	M242	Phyllonorycter heegeriella	Gracillariidae	NA	NA	NA	PL03H	PL03H_E10
M243	larva	Quercus robur	QROB03	P03	NA	4	294	M243	Phyllonorycter heegeriella	Gracillariidae	NA	NA	NA	PL03H	PL03H_E11
M244	larva	Quercus robur	QROB02	P02	QROB02_1037	4	293	M244	Tischeria ekebladella	Tischeriidae	15	2	30	PL03H	PL03H_E12
M245	larva	Quercus robur	QROB02	P02	QROB02_1104	4	293	M245	Tischeria ekebladella	Tischeriidae	220	3.25	35	PL03H	PL03H_F1
M246	larva	Quercus robur	QROB02	P02	QROB02_1127	4	293	M246	Tischeria ekebladella	Tischeriidae	28	2.25	50	PL03H	PL03H_F2
M247	larva	Quercus robur	QROB02	P02	QROB02_1104	4	293	M247	Phyllonorycter heegeriella	Gracillariidae	220	3.25	35	PL03H	PL03H_F3
M248	larva	Quercus robur	QROB02	P02	QROB02_1037	4	293	M248	Phyllonorycter heegeriella	Gracillariidae	15	2	30	PL03H	PL03H_F4
M249	larva	Quercus robur	QROB02	P02	QROB02_1127	4	293	M249	Phyllonorycter heegeriella	Gracillariidae	28	2.25	50	PL03H	PL03H_F5
M25	larva	Quercus robur	QROB03	P03	QROB03_1112	2	182	M25	Phyllonorycter quercifoliella	Gracillariidae	66	1.5	90	PL01H	PL01H_C2
M250	larva	Quercus robur	QROB02	P02	QROB02_1037	4	293	M250	Phyllonorycter heegeriella	Gracillariidae	15	2	30	PL03H	PL03H_F6
M251	larva	Quercus robur	QROB02	P02	QROB02_1104	4	293	M251	Phyllonorycter heegeriella	Gracillariidae	220	3.25	35	PL03H	PL03H_F7
M252	larva	Quercus robur	QROB02	P02	QROB02_1217	4	293	M252	Phyllonorycter quercifoliella	Gracillariidae	170	3.5	95	PL03H	PL03H_F8
M253	larva	Quercus robur	QROB01	P01	QROB01_1553	4	292	M253	Tischeria ekebladella	Tischeriidae	24	1.75	65	PL03H	PL03H_F9
M254	larva	Quercus robur	QROB01	P01	QROB01_1346	4	292	M254	Tischeria ekebladella	Tischeriidae	53	2.5	45	PL03H	PL03H_F10
M255	larva	Quercus robur	QROB01	P01	QROB01_1614	4	292	M255	Tischeria ekebladella	Tischeriidae	48	2	50	PL03H	PL03H_F11
M256	larva	Quercus robur	QROB01	P01	QROB01_1614	4	292	M256	Phyllonorycter heegeriella	Gracillariidae	48	2	50	PL03H	PL03H_F12
M257	larva	Quercus robur	QROB01	P01	QROB01_1614	4	292	M257	Phyllonorycter harrisella	Gracillariidae	48	2	50	PL03H	PL03H_G1
M258	larva	Quercus robur	QROB01	P01	QROB01_1346	4	292	M258	Phyllonorycter quercifoliella	Gracillariidae	53	2.5	45	PL03H	PL03H_G2
M259	larva	Quercus robur	QROB01	P01	QROB01_1614	4	292	M259	Phyllonorycter heegeriella	Gracillariidae	48	2	50	PL03H	PL03H_G3
M26	larva	Quercus robur	QROB03	P03	QROB03_1010	2	182	M26	Phyllonorycter roboris	Gracillariidae	52	2.5	35	PL01H	PL01H_C3
M260	larva	Quercus robur	QROB01	P01	QROB01_1614	4	292	M260	Phyllonorycter heegeriella	Gracillariidae	48	2	50	PL03H	PL03H_G4
M261	larva	Quercus robur	QROB01	P01	QROB01_1614	4	292	M261	Phyllonorycter heegeriella	Gracillariidae	48	2	50	PL03H	PL03H_G5
M262	larva	Quercus petraea	QPET03	P03	QPET03_1832	4	292	M262	Tischeria ekebladella	Tischeriidae	16	2.5	40	PL03H	PL03H_G6
M263	larva	Quercus petraea	QPET03	P03	QPET03_1847	4	292	M263	Tischeria ekebladella	Tischeriidae	17	3.5	50	PL03H	PL03H_G7
M264	larva	Quercus petraea	QPET03	P03	QPET03_1856	4	292	M264	Tischeria ekebladella	Tischeriidae	16	2.75	55	PL03H	PL03H_G8
M265	larva	Quercus petraea	QPET03	P03	QPET03_1832	4	292	M265	Phyllonorycter heegeriella	Gracillariidae	16	2.5	40	PL03H	PL03H_G9
M266	larva	Quercus petraea	QPET03	P03	QPET03_1929	4	292	M266	Phyllonorycter heegeriella	Gracillariidae	19	4.25	60	PL03H	PL03H_G10
M267	larva	Quercus petraea	QPET03	P03	QPET03_1941	4	292	M267	Phyllonorycter quercifoliella	Gracillariidae	9	2.25	40	PL03H	PL03H_G11
M268	larva	Quercus petraea	QPET03	P03	QPET03_1929	4	292	M268	Phyllonorycter heegeriella	Gracillariidae	19	4.25	60	PL03H	PL03H_G12
M269	larva	Quercus petraea	QPET03	P03	QPET03_1832	4	292	M269	Phyllonorycter quercifoliella	Gracillariidae	16	2.5	40	PL03H	PL03H_H1
M27	larva	Quercus robur	QROB03	P03	QROB03_1010	2	182	M27	Phyllonorycter quercifoliella	Gracillariidae	52	2.5	35	PL01H	PL01H_C4
M270	larva	Quercus petraea	QPET03	P03	QPET03_1832	4	292	M270	Phyllonorycter heegeriella	Gracillariidae	16	2.5	40	PL03H	PL03H_H2
M271	larva	Quercus petraea	QPET02	P02	QPET02_1147	4	292	M271	Tischeria ekebladella	Tischeriidae	15.5	3.5	55	PL03H	PL03H_H3
M272	larva	Quercus petraea	QPET02	P02	QPET02_1235	4	292	M272	Tischeria ekebladella	Tischeriidae	19.5	4.5	70	PL03H	PL03H_H4
M273	larva	Quercus petraea	QPET02	P02	QPET02_1208	4	292	M273	Tischeria ekebladella	Tischeriidae	29	4	55	PL03H	PL03H_H5
M274	larva	Quercus petraea	QPET02	P02	QPET02_1147	4	292	M274	Phyllonorycter quercifoliella	Gracillariidae	15.5	3.5	55	PL03H	PL03H_H6
M275	larva	Quercus petraea	QPET02	P02	QPET02_1254	4	292	M275	Phyllonorycter quercifoliella	Gracillariidae	22	4	80	PL03H	PL03H_H7
M276	larva	Quercus petraea	QPET02	P02	QPET02_1339	4	292	M276	Phyllonorycter quercifoliella	Gracillariidae	20.5	4	80	PL03H	PL03H_H8
M277	larva	Quercus petraea	QPET02	P02	QPET02_1339	4	292	M277	Phyllonorycter heegeriella	Gracillariidae	20.5	4	80	PL03H	PL03H_H9
M278	larva	Quercus petraea	QPET02	P02	QPET02_1208	4	292	M278	Phyllonorycter heegeriella	Gracillariidae	29	4	55	PL03H	PL03H_H10
M280	larva	Quercus petraea	QPET01	P01	QPET01_1035	4	292	M280	Tischeria ekebladella	Tischeriidae	9	2.5	60	PL04H	PL04H_A2
M281	larva	Quercus petraea	QPET01	P01	QPET01_1049	4	292	M281	Tischeria ekebladella	Tischeriidae	11	2.75	60	PL04H	PL04H_A3
M282	larva	Quercus petraea	QPET01	P01	QPET01_1021	4	292	M282	Tischeria ekebladella	Tischeriidae	16	2.75	60	PL04H	PL04H_A4
M283	larva	Quercus petraea	QPET01	P01	QPET01_1049	4	292	M283	Phyllonorycter quercifoliella	Gracillariidae	11	2.75	60	PL04H	PL04H_A5
M284	larva	Quercus petraea	QPET01	P01	QPET01_1129	4	292	M284	Phyllonorycter heegeriella	Gracillariidae	6	2.5	30	PL04H	PL04H_A6
M285	larva	Quercus petraea	QPET01	P01	QPET01_1021	4	292	M285	Phyllonorycter quercifoliella	Gracillariidae	16	2.75	60	PL04H	PL04H_A7
M286	larva	Quercus petraea	QPET01	P01	QPET01_1129	4	292	M286	Phyllonorycter quercifoliella	Gracillariidae	6	2.5	30	PL04H	PL04H_A8
M287	larva	Quercus petraea	QPET01	P01	QPET01_1021	4	292	M287	Phyllonorycter quercifoliella	Gracillariidae	16	2.75	60	PL04H	PL04H_A9
M288	larva	Quercus petraea	QPET01	P01	QPET01_1035	4	292	M288	Phyllonorycter quercifoliella	Gracillariidae	9	2.5	60	PL04H	PL04H_A10
M289	larva	Carpinus betulus	CBET03	P03	CBET03_1602	4	292	M289	Phyllonorycter tenerella	Gracillariidae	110	1.75	45	PL04H	PL04H_A11
M290	larva	Carpinus betulus	CBET03	P03	CBET03_1648	4	292	M290	Phyllonorycter tenerella	Gracillariidae	77	1.75	50	PL04H	PL04H_A12
M291	larva	Carpinus betulus	CBET03	P03	CBET03_1617	4	292	M291	Phyllonorycter tenerella	Gracillariidae	91	1.75	65	PL04H	PL04H_B1
M292	larva	Carpinus betulus	CBET03	P03	CBET03_1631	4	292	M292	Phyllonorycter esperella	Gracillariidae	34	2	40	PL04H	PL04H_B2
M293	larva	Carpinus betulus	CBET03	P03	CBET03_1631	4	292	M293	Phyllonorycter esperella	Gracillariidae	34	2	40	PL04H	PL04H_B3
M294	larva	Carpinus betulus	CBET03	P03	CBET03_1602	4	292	M294	Phyllonorycter esperella	Gracillariidae	110	1.75	45	PL04H	PL04H_B4
M295	larva	Carpinus betulus	CBET02	P02	CBET02_1744	4	293	M295	Phyllonorycter tenerella	Gracillariidae	18	1.75	30	PL04H	PL04H_B5
M296	larva	Carpinus betulus	CBET02	P02	CBET02_1532	4	293	M296	Phyllonorycter tenerella	Gracillariidae	17.5	1.75	30	PL04H	PL04H_B6
M297	larva	Carpinus betulus	CBET02	P02	CBET02_1549	4	293	M297	Phyllonorycter tenerella	Gracillariidae	12.5	2	90	PL04H	PL04H_B7
M298	larva	Carpinus betulus	CBET02	P02	CBET02_1744	4	293	M298	Phyllonorycter esperella	Gracillariidae	18	1.75	30	PL04H	PL04H_B8
M299	larva	Carpinus betulus	CBET02	P02	CBET02_1613	4	293	M299	Phyllonorycter esperella	Gracillariidae	50	2.25	95	PL04H	PL04H_B9
M300	larva	Carpinus betulus	CBET02	P02	CBET02_1549	4	293	M300	Phyllonorycter esperella	Gracillariidae	12.5	2	90	PL04H	PL04H_B10
M301	larva	Carpinus betulus	CBET01	P01	CBET01_1647	4	292	M301	Phyllonorycter tenerella	Gracillariidae	108	2	60	PL04H	PL04H_B11
M302	larva	Carpinus betulus	CBET01	P01	CBET01_1709	4	292	M302	Phyllonorycter tenerella	Gracillariidae	108	1.25	70	PL04H	PL04H_B12
M303	larva	Carpinus betulus	CBET01	P01	CBET01_1735	4	292	M303	Phyllonorycter tenerella	Gracillariidae	116	2	20	PL04H	PL04H_C1
M304	larva	Carpinus betulus	CBET01	P01	CBET01_1647	4	292	M304	Phyllonorycter esperella	Gracillariidae	108	2	60	PL04H	PL04H_C2
M305	larva	Carpinus betulus	CBET01	P01	CBET01_1735	4	292	M305	Phyllonorycter esperella	Gracillariidae	116	2	20	PL04H	PL04H_C3
M306	larva	Carpinus betulus	CBET01	P01	CBET01_1752	4	292	M306	Phyllonorycter esperella	Gracillariidae	106	1.75	20	PL04H	PL04H_C4
M307	larva	Corylus avellana	CAVE03	P03	NA	4	294	M307	Phyllonorycter nicellii	Gracillariidae	NA	NA	NA	PL04H	PL04H_C5
M308	larva	Corylus avellana	CAVE03	P03	NA	4	294	M308	Phyllonorycter nicellii	Gracillariidae	NA	NA	NA	PL04H	PL04H_C6
M309	larva	Corylus avellana	CAVE03	P03	NA	4	294	M309	Phyllonorycter nicellii	Gracillariidae	NA	NA	NA	PL04H	PL04H_C7
M310	larva	Corylus avellana	CAVE03	P03	CAVE03_2007	4	293	M310	Phyllonorycter coryli	Gracillariidae	20.5	1.5	35	PL04H	PL04H_C8
M311	larva	Corylus avellana	CAVE03	P03	CAVE03_1819	4	293	M311	Phyllonorycter coryli	Gracillariidae	18	1.75	35	PL04H	PL04H_C9
M312	larva	Corylus avellana	CAVE03	P03	CAVE03_1849	4	293	M312	Phyllonorycter coryli	Gracillariidae	16	1.75	85	PL04H	PL04H_C10
M313	larva	Corylus avellana	CAVE02	P02	CAVE02_1614	4	293	M313	Phyllonorycter nicellii	Gracillariidae	25	1.75	70	PL04H	PL04H_C11
M314	larva	Corylus avellana	CAVE02	P02	CAVE02_1916	4	293	M314	Phyllonorycter nicellii	Gracillariidae	32	2.25	45	PL04H	PL04H_C12
M315	larva	Corylus avellana	CAVE02	P02	CAVE02_1916	4	293	M315	Phyllonorycter nicellii	Gracillariidae	32	2.25	45	PL04H	PL04H_D1
M316	larva	Corylus avellana	CAVE02	P02	CAVE02_1614	4	293	M316	Phyllonorycter coryli	Gracillariidae	25	1.75	70	PL04H	PL04H_D2
M318	larva	Corylus avellana	CAVE02	P02	CAVE02_1643	4	293	M318	Phyllonorycter coryli	Gracillariidae	25	3.25	65	PL04H	PL04H_D4
M319	larva	Corylus avellana	CAVE01	P01	CAVE01_1036	4	292	M319	Phyllonorycter nicellii	Gracillariidae	38	2.25	50	PL04H	PL04H_D5
M320	larva	Corylus avellana	CAVE01	P01	CAVE01_1106	4	292	M320	Phyllonorycter nicellii	Gracillariidae	35	2	45	PL04H	PL04H_D6
M321	larva	Corylus avellana	CAVE01	P01	CAVE01_1142	4	292	M321	Phyllonorycter nicellii	Gracillariidae	18	1.75	95	PL04H	PL04H_D7
M322	larva	Corylus avellana	CAVE01	P01	CAVE01_1017	4	292	M322	Phyllonorycter coryli	Gracillariidae	57	1.5	45	PL04H	PL04H_D8
M323	larva	Corylus avellana	CAVE01	P01	CAVE01_0948	4	292	M323	Phyllonorycter coryli	Gracillariidae	16	1.5	40	PL04H	PL04H_D9
M324	larva	Corylus avellana	CAVE01	P01	CAVE01_0928	4	292	M324	Phyllonorycter coryli	Gracillariidae	26	1.25	50	PL04H	PL04H_D10
M325	larva	Alnus glutinosa	AGLU03	P03	AGLU03_1357	4	293	M325	Phyllonorycter rajella	Gracillariidae	17.7	2.75	65	PL04H	PL04H_D11
M326	larva	Alnus glutinosa	AGLU03	P03	AGLU03_1432	4	293	M326	Phyllonorycter rajella	Gracillariidae	23	2.5	75	PL04H	PL04H_D12
M327	larva	Alnus glutinosa	AGLU03	P03	AGLU03_1425	4	293	M327	Phyllonorycter rajella	Gracillariidae	45	2.5	60	PL04H	PL04H_E1
M328	larva	Alnus glutinosa	AGLU03	P03	AGLU03_1425	4	293	M328	Phyllonorycter rajella	Gracillariidae	45	2.5	60	PL04H	PL04H_E2
M329	larva	Alnus glutinosa	AGLU03	P03	AGLU03_1357	4	293	M329	Phyllonorycter rajella	Gracillariidae	17.7	2.75	65	PL04H	PL04H_E3
M330	larva	Alnus glutinosa	AGLU03	P03	AGLU03_1447	4	293	M330	Phyllonorycter klemannella	Gracillariidae	74.5	2.25	55	PL04H	PL04H_E4
M331	larva	Alnus glutinosa	AGLU02	P02	AGLU02_1314	4	293	M331	Phyllonorycter rajella	Gracillariidae	84	2.5	90	PL04H	PL04H_E6
M332	larva	Alnus glutinosa	AGLU02	P02	AGLU02_1341	4	293	M332	Phyllonorycter rajella	Gracillariidae	92.5	2.5	60	PL04H	PL04H_E7
M333	larva	Alnus glutinosa	AGLU02	P02	AGLU02_1232	4	293	M333	Phyllonorycter rajella	Gracillariidae	102	1.5	75	PL04H	PL04H_E8
M334	larva	Alnus glutinosa	AGLU02	P02	AGLU02_1341	4	293	M334	Phyllonorycter rajella	Gracillariidae	92.5	2.5	60	PL04H	PL04H_E9
M335	larva	Alnus glutinosa	AGLU02	P02	AGLU02_1327	4	293	M335	Phyllonorycter rajella	Gracillariidae	29	2.5	70	PL04H	PL04H_E10
M336	larva	Alnus glutinosa	AGLU02	P02	AGLU02_1314	4	293	M336	Phyllonorycter klemannella	Gracillariidae	84	2.5	90	PL04H	PL04H_E11
M337	larva	Alnus glutinosa	AGLU01	P01	AGLU01_1911	4	292	M337	Phyllonorycter rajella	Gracillariidae	11	2	70	PL04H	PL04H_E12
M338	larva	Alnus glutinosa	AGLU01	P01	AGLU01_1853	4	292	M338	Phyllonorycter rajella	Gracillariidae	15	2.75	65	PL04H	PL04H_F1
M339	larva	Alnus glutinosa	AGLU01	P01	AGLU01_1836	4	292	M339	Phyllonorycter rajella	Gracillariidae	21	2.75	70	PL04H	PL04H_F2
M340	larva	Alnus glutinosa	AGLU01	P01	AGLU01_1801	4	292	M340	Phyllonorycter klemannella	Gracillariidae	18	2.5	75	PL04H	PL04H_F3
M341	larva	Alnus glutinosa	AGLU01	P01	AGLU01_1823	4	292	M341	Phyllonorycter klemannella	Gracillariidae	20	3	75	PL04H	PL04H_F4
M342	larva	Alnus glutinosa	AGLU01	P01	AGLU01_1836	4	292	M342	Phyllonorycter klemannella	Gracillariidae	21	2.75	70	PL04H	PL04H_F5
M343	larva	Quercus robur	QROB03	P03	QROB03_0936	4	293	M343	Tischeria ekebladella	Tischeriidae	35	3	40	PL04H	PL04H_F6
M37	larva	Carpinus betulus	CBET03	P03	CBET03_1648	2	184	M37	Phyllonorycter esperella	Gracillariidae	77	1.75	50	PL01H	PL01H_D2
M38	larva	Carpinus betulus	CBET03	P03	CBET03_1617	2	184	M38	Phyllonorycter tenerella	Gracillariidae	91	1.75	65	PL01H	PL01H_D3
M39	larva	Carpinus betulus	CBET03	P03	CBET03_1707	2	184	M39	Phyllonorycter tenerella	Gracillariidae	84.5	2.25	45	PL01H	PL01H_D4
M40	larva	Carpinus betulus	CBET03	P03	CBET03_1617	2	184	M40	Phyllonorycter esperella	Gracillariidae	91	1.75	65	PL01H	PL01H_D5
M41	larva	Carpinus betulus	CBET03	P03	CBET03_1617	2	184	M41	Phyllonorycter esperella	Gracillariidae	91	1.75	65	PL01H	PL01H_D6
M42	larva	Carpinus betulus	CBET03	P03	CBET03_1547	2	184	M42	Phyllonorycter esperella	Gracillariidae	108	1.75	60	PL01H	PL01H_D7
M43	larva	Carpinus betulus	CBET02	P02	CBET02_1744	2	184	M43	Phyllonorycter tenerella	Gracillariidae	18	1.75	30	PL01H	PL01H_D8
M44	larva	Carpinus betulus	CBET02	P02	CBET02_1509	2	184	M44	Phyllonorycter tenerella	Gracillariidae	4	1.75	25	PL01H	PL01H_D9
M45	larva	Carpinus betulus	CBET02	P02	CBET02_1532	2	184	M45	Phyllonorycter tenerella	Gracillariidae	17.5	1.75	30	PL01H	PL01H_D10
M46	larva	Carpinus betulus	CBET02	P02	CBET02_1744	2	184	M46	Phyllonorycter esperella	Gracillariidae	18	1.75	30	PL01H	PL01H_D11
M47	larva	Carpinus betulus	CBET02	P02	CBET02_1744	2	184	M47	Phyllonorycter esperella	Gracillariidae	18	1.75	30	PL01H	PL01H_D12
M48	larva	Carpinus betulus	CBET01	P01	CBET01_1752	2	180	M48	Phyllonorycter tenerella	Gracillariidae	106	1.75	20	PL01H	PL01H_E1
M49	larva	Carpinus betulus	CBET01	P01	CBET01_1752	2	180	M49	Phyllonorycter tenerella	Gracillariidae	106	1.75	20	PL01H	PL01H_E2
M50	larva	Carpinus betulus	CBET01	P01	CBET01_1709	2	180	M50	Phyllonorycter tenerella	Gracillariidae	108	1.25	70	PL01H	PL01H_E3
M51	larva	Carpinus betulus	CBET01	P01	CBET01_1848	2	180	M51	Phyllonorycter esperella	Gracillariidae	90	1.75	85	PL01H	PL01H_E4
M52	larva	Carpinus betulus	CBET01	P01	CBET01_1848	2	180	M52	Phyllonorycter esperella	Gracillariidae	90	1.75	85	PL01H	PL01H_E6
M53	larva	Carpinus betulus	CBET01	P01	CBET01_1848	2	180	M53	Phyllonorycter esperella	Gracillariidae	90	1.75	85	PL01H	PL01H_E7
M54	larva	Corylus avellana	CAVE01	P01	CAVE01_0928	2	180	M54	Phyllonorycter coryli	Gracillariidae	26	1.25	50	PL01H	PL01H_E8
M55	larva	Corylus avellana	CAVE01	P01	CAVE01_1142	2	180	M55	Phyllonorycter coryli	Gracillariidae	18	1.75	95	PL01H	PL01H_E9
M56	larva	Corylus avellana	CAVE01	P01	CAVE01_1036	2	180	M56	Phyllonorycter coryli	Gracillariidae	38	2.25	50	PL01H	PL01H_E10
M57	larva	Corylus avellana	CAVE02	P02	CAVE02_1651	2	184	M57	Phyllonorycter coryli	Gracillariidae	24	1.75	80	PL01H	PL01H_E11
M58	larva	Corylus avellana	CAVE02	P02	CAVE02_1614	2	184	M58	Phyllonorycter coryli	Gracillariidae	25	1.75	70	PL01H	PL01H_E12
M59	larva	Corylus avellana	CAVE02	P02	CAVE02_1916	2	184	M59	Phyllonorycter coryli	Gracillariidae	32	2.25	45	PL01H	PL01H_F1
M60	larva	Corylus avellana	CAVE02	P02	CAVE02_1643	2	184	M60	Phyllonorycter coryli	Gracillariidae	25	3.25	65	PL01H	PL01H_F2
M61	larva	Corylus avellana	CAVE03	P03	CAVE03_1849	2	183	M61	Phyllonorycter nicellii	Gracillariidae	16	1.75	85	PL01H	PL01H_F3
M62	larva	Corylus avellana	CAVE03	P03	CAVE03_1819	2	183	M62	Phyllonorycter coryli	Gracillariidae	18	1.75	35	PL01H	PL01H_F4
M63	larva	Quercus petraea	QPET01	P01	QPET01_1012	2	182	M63	Tischeria ekebladella	Tischeriidae	14	2.75	60	PL01H	PL01H_F5
M64	larva	Quercus petraea	QPET01	P01	QPET01_1035	2	182	M64	Tischeria ekebladella	Tischeriidae	9	2.5	60	PL01H	PL01H_F6
M65	larva	Quercus petraea	QPET01	P01	QPET01_1021	2	182	M65	Tischeria ekebladella	Tischeriidae	16	2.75	60	PL01H	PL01H_F7
M66	larva	Quercus petraea	QPET01	P01	QPET01_1049	2	182	M66	Phyllonorycter quercifoliella	Gracillariidae	11	2.75	60	PL01H	PL01H_F8
M67	larva	Quercus petraea	QPET01	P01	QPET01_1012	2	182	M67	Phyllonorycter quercifoliella	Gracillariidae	14	2.75	60	PL01H	PL01H_F9
M68	larva	Quercus petraea	QPET01	P01	QPET01_1021	2	182	M68	Phyllonorycter quercifoliella	Gracillariidae	16	2.75	60	PL01H	PL01H_F10
M69	larva	Quercus petraea	QPET01	P01	QPET01_1129	2	182	M69	Phyllonorycter quercifoliella	Gracillariidae	6	2.5	30	PL01H	PL01H_F11
M70	larva	Quercus petraea	QPET01	P01	QPET01_1103	2	182	M70	Phyllonorycter quercifoliella	Gracillariidae	16	3.5	60	PL01H	PL01H_F12
M71	larva	Quercus petraea	QPET01	P01	QPET01_1021	2	182	M71	Phyllonorycter quercifoliella	Gracillariidae	16	2.75	60	PL01H	PL01H_G1
M72	larva	Quercus petraea	QPET02	P02	QPET02_1235	2	182	M72	Tischeria ekebladella	Tischeriidae	19.5	4.5	70	PL01H	PL01H_G2
M73	larva	Quercus petraea	QPET02	P02	QPET02_1339	2	182	M73	Tischeria ekebladella	Tischeriidae	20.5	4	80	PL01H	PL01H_G3
M74	larva	Quercus petraea	QPET02	P02	QPET02_1313	2	182	M74	Tischeria ekebladella	Tischeriidae	27	4	60	PL01H	PL01H_G4
M75	larva	Quercus petraea	QPET02	P02	QPET02_1313	2	182	M75	Phyllonorycter quercifoliella	Gracillariidae	27	4	60	PL01H	PL01H_G5
M76	larva	Quercus petraea	QPET02	P02	QPET02_1235	2	182	M76	Phyllonorycter quercifoliella	Gracillariidae	19.5	4.5	70	PL01H	PL01H_G6
M77	larva	Quercus petraea	QPET02	P02	QPET02_1254	2	182	M77	Phyllonorycter quercifoliella	Gracillariidae	22	4	80	PL01H	PL01H_G7
M78	larva	Quercus petraea	QPET02	P02	QPET02_1147	2	182	M78	Phyllonorycter roboris	Gracillariidae	15.5	3.5	55	PL01H	PL01H_G8
M79	larva	Quercus petraea	QPET02	P02	QPET02_1235	2	182	M79	Phyllonorycter roboris	Gracillariidae	19.5	4.5	70	PL01H	PL01H_G9
M80	larva	Quercus petraea	QPET02	P02	QPET02_1339	2	182	M80	Phyllonorycter roboris	Gracillariidae	20.5	4	80	PL01H	PL01H_G10
M81	larva	Quercus petraea	QPET03	P03	QPET03_1847	2	183	M81	Tischeria ekebladella	Tischeriidae	17	3.5	50	PL01H	PL01H_G11
M82	larva	Quercus petraea	QPET03	P03	QPET03_1832	2	183	M82	Tischeria ekebladella	Tischeriidae	16	2.5	40	PL01H	PL01H_G12
M83	larva	Quercus petraea	QPET03	P03	QPET03_1929	2	183	M83	Tischeria ekebladella	Tischeriidae	19	4.25	60	PL01H	PL01H_H1
M84	larva	Quercus petraea	QPET03	P03	QPET03_1847	2	183	M84	Phyllonorycter quercifoliella	Gracillariidae	17	3.5	50	PL01H	PL01H_H2
M85	larva	Quercus petraea	QPET03	P03	QPET03_1856	2	183	M85	Phyllonorycter quercifoliella	Gracillariidae	16	2.75	55	PL01H	PL01H_H3
M86	larva	Quercus petraea	QPET03	P03	QPET03_1832	2	183	M86	Phyllonorycter quercifoliella	Gracillariidae	16	2.5	40	PL01H	PL01H_H4
M87	larva	Quercus petraea	QPET03	P03	QPET03_1832	2	183	M87	Phyllonorycter quercifoliella	Gracillariidae	16	2.5	40	PL01H	PL01H_H5
M88	larva	Quercus petraea	QPET03	P03	QPET03_1847	2	183	M88	Phyllonorycter quercifoliella	Gracillariidae	17	3.5	50	PL01H	PL01H_H6
M89	larva	Quercus petraea	QPET03	P03	QPET03_1856	2	183	M89	Phyllonorycter quercifoliella	Gracillariidae	16	2.75	55	PL01H	PL01H_H7
M90	larva	Carpinus betulus	CBET02	P02	NA	2	201	M90	Phyllonorycter esperella	Gracillariidae	NA	NA	NA	PL01H	PL01H_H8
M91	larva	Corylus avellana	CAVE02	P02	NA	2	201	M91	Phyllonorycter nicellii	Gracillariidae	NA	NA	NA	PL01H	PL01H_H9
M92	larva	Corylus avellana	CAVE02	P02	NA	2	201	M92	Phyllonorycter nicellii	Gracillariidae	NA	NA	NA	PL01H	PL01H_H10
M93	larva	Corylus avellana	CAVE03	P03	NA	2	201	M93	Phyllonorycter nicellii	Gracillariidae	NA	NA	NA	PL01H	PL01H_H11
M94	larva	Corylus avellana	CAVE03	P03	NA	2	201	M94	Phyllonorycter nicellii	Gracillariidae	NA	NA	NA	PL02H	PL02H_A2
M95	larva	Corylus avellana	CAVE03	P03	NA	2	201	M95	Phyllonorycter coryli	Gracillariidae	NA	NA	NA	PL02H	PL02H_A3
M96	larva	Corylus avellana	CAVE03	P03	NA	2	201	M96	Phyllonorycter coryli	Gracillariidae	NA	NA	NA	PL02H	PL02H_A4
M97	larva	Alnus glutinosa	AGLU03	P03	NA	2	201	M97	Phyllonorycter stettinensis	Gracillariidae	NA	NA	NA	PL02H	PL02H_A5
M98	larva	Alnus glutinosa	AGLU03	P03	NA	2	201	M98	Phyllonorycter stettinensis	Gracillariidae	NA	NA	NA	PL02H	PL02H_A6
M99	larva	Alnus glutinosa	AGLU03	P03	NA	2	201	M99	Phyllonorycter stettinensis	Gracillariidae	NA	NA	NA	PL02H	PL02H_A7
